# Supplementary material for: The Scope of Pathogenic ABCA4 Mutations Targetable by CRISPR DNA Base Editing Systems—A Systematic Review
Source: Front Genet. 2022 Jan 27;12:814131. doi: 10.3389/fgene.2021.814131 (PMC8830518; doi:10.3389/fgene.2021.814131)
Supplement: Supplementary file 1 [file DataSheet1.xlsx]

## Sheet: 1. LOVD-summary
Stats for LOVD sheet		Total entries	6540					all of this based on entry numbers --> need to emphasize this in methods because some are entered loads --> will also discuss
								--> need to look at entry comparisons between LOVd and Clinvar for top 5 mutations (from Lewis paper)
										Of total entires	Of transition mutations
									Transition mutations	0.710245	NA
Transition mutations	4645								NA'	0.289755	NA				PAM	No PAM	Non-editable
NA	1895								PAM ideal	0.46789	0.658773			PAM 'ideal'	0.468	0.242	0.29
Transition mutations	total entries - NA	6540- 1895	4645						Pam 'any'	0.671407	0.945318			PAM 'any'	0.671	0.039	0.29
none	filtered for 'none'	1585							No ideal PAM	0.242355	0.341227			PAM 'ideal'	0.659	0.341	0
Pam ideal	total entries - NA- none=		6540 - 1895 - 1585	3480	3060				No PAM at all	0.0388379	0.0546825			PAM 'any'	0.945	0.055	0
Pam any	none' with non-deal guide + PAM ideal entries			1331+3060	4391
Of 'none', how many had a non-ideal PAM within guide:
PAM 'any' filtering steps:
1. filter for 'none'
2. copy-paste to sheet 'filtering for 'any' PAM'			Total rows	1585
3. subtract empty cells from total 'none'-->ones with PAM			Empty cells:	254
3.2 alternatively, sort column with PAMs to lump together--> count rows
3.3 last alternative, 'column stats' --> add these up
			Truely with NO PAM:	none', empty cells	254
			some sort of PAM within guide, no ideal guide:	1585-254=	1331
	G>A	3244	0.496024	0.909174	Most Common mutations:		ideal PAM	any PAM
	A>G	237	0.0362385		5882 G>A	673	YES	YES
	C>T	1567	0.239602		2588 G>C	339	NO	YES
	T>C	898	0.137309		3113 C>T	312	NO	YES
	C>G	66	0.0100917		1622 T>C	275	NO	YES
	G>C	402	0.0614679		5461-10 T>C	268	YES	YES
					overall	1867	0.285474
	total	6540			with PAM ideal	941	0.143884
					with PAM any	1867
									ideal PAM
							5882 G>A	673	YES	673
							5461-10 T>C	268	YES	268
							2588 G>C	339	NA	0
		Transition	G>A	ABE	3244		3113 C>T	312	NO	0
			C>T	ABE	1567		1622 T>C	275	NO	0
			A>G	CBE	237
			T>C	CBE	898		MC transition total	1528
		Transversion	C>G	GBE	66		total-most common transition (6540-1528)	5012
			G>C	GBE	402		transition-MC mutation (4645-1528)	3117
			G>T	Non-editable	413		LOVD	0.621907
			T>G	Non-editable	125
			A>C	Non-editable	36
			C>A	Non-editable	115
			T>A	Non-editable	470
			A>T	Non-editable	60

## Sheet: Recovered_Sheet1
S2. 'editable' German patients ie compound patients with at least one transition mutation (Birtel, J. et al. Clinical and genetic characteristics of 251 consecutive patients with macular and cone/cone-rod dystrophy. Sci. Rep. 8, 4824 (2018).)
have at least one editable base change			not ideal			This is based on a binary system where 1=yes and 0=no
2x mutations		PAM - A1		PAM- A2	not ideal	At least 1 PAM	At least 1 PAM (any)	Multiple PAMS	SpCas	SaCas	SaKKH	None	Multiplex possible	SaCas+SaKKH
c.4234C>T c.5882G>A		SaCas 9); sp Cas pos 7&8; SaKKH (pos2)	SpCas pos 1&9; SaCas pos 2;	SaKKh pos 8; SaCas pos 4; SpCas pos 6	spCas pos 2, 3, 11	1	1	1	1	1	1	0	1	1
c.3322C>T c.5882G>A		SaKKH (pos 2 & 9)	SpCas (pos 13)	SaKKh pos 8; SaCas pos 4; SpCas pos 6	spCas pos 2, 3, 11	1	1	1	1	1	1	0	1	1
c.5512C>G c.5882G>A		NA		SaKKh pos 8; SaCas pos 4; SpCas pos 6	spCas pos 2, 3, 11	1	1	1	1	1	1	0	0	1
c.5509C>A c.5549T>C		NA		SaKKH pos 7;	SpCas pos 15,	1	1	0	0	0	1	0	0	1
c.1309del c.5882G>A		NA		SaKKh pos 8; SaCas pos 4; SpCas pos 6	spCas pos 2, 3, 11	1	1	1	1	1	1	0	0	1
c.3113C>T c.4234C>T		none	3113: SpCas (pos 11,12)	SaCas 9); sp Cas pos 7&8;	SpCas pos 1&9; SaCas pos 2;	1	1	1	1	1	0	0	0	1
c.206G>A c.5882G>A		SaKKH (pos 4, 14)	SaCas (pos 14); SpCas (pos 13, 14, 15)	SaKKh pos 8; SaCas pos 4; SpCas pos 6	spCas pos 2, 3, 11	1	1	1	1	1	1	0	1	1
c.5882G>A c.4873C>T		SaKKh pos 8; SaCas pos 4; SpCas pos 6	spCas pos 2, 3, 11	none		1	1	1	1	1	1	0	0	1
c.768G>T c.5882G>A		NA		SaKKh pos 8; SaCas pos 4; SpCas pos 6	spCas pos 2, 3, 11	1	1	1	1	1	1	0	0	1
c.2401G>A c.4234C>T		SaCas pos 5	Sp Cas (pos 10, 16); SaCas (pos 17)	SaCas 9); sp Cas pos 7&8; SaKKH pos 2	SpCas pos 1&9; SaCas pos 2;	1	1	1	1	1	1	0	1	1
c.4462T>C		SpCas pos 6; 5;	SaKKH pos 20; SpCas pos 18;	SpCas pos 6;		1	1	1	1	0	0	0	0	0
c.45G>A c.5882G>A		SpCas (pos 8); Sa-KKH (pos 3)	SpCas pos 14;	SaKKh pos 8; SaCas pos 4; SpCas pos 6	spCas pos 2, 3, 11	1	1	1	1	1	1	0	1	1
c.4918C>T c.5693G>A		SpCas (pos 7)	SpCas (pos 15)	SaKKH pos 3&6	SpCas pos 1	1	1	1	1	0	1	0	1	1
c.5882G>A c.5917del		SaKKh pos 8; SaCas pos 4; SpCas pos 6	spCas pos 2, 3, 11	NA		1	1	1	1	1	1	0	0	1
c.4462T>C		SpCas pos 6; 5;	SaKKH pos 20; SpCas pos 18;	SpCas pos 6;		1	1	1	1	0	0	0	0	0
c.3272G>A c.5603A>T		None	SpCas pos 18;	NA		0	1	0	0	0	0	1	0	0
c.4195G>A c.5929G>A		none		SaKKH (pos 4)		1	1	0	0	0	1	0	0	1
c.2401G>A c.45G>A		SaCas pos 5	Sp Cas (pos 10, 16); SaCas (pos 17)	SpCas (pos 8); Sa-KKH (pos 3)	SpCas pos 14;	1	1	1	1	1	1	0	1	1
c.5512C>G c.5882G>A		NA		SaKKh pos 8; SaCas pos 4; SpCas pos 6	spCas pos 2, 3, 11	1	1	1	1	1	1	0	0	1
c.194G>A c.2588G>C		SpCas (pos 4); SaKKH (pos 2)	Sa-Cas (pos 2); SpCas (pos 1, 2, 3 10)	NA		1	1	0	1	0	1	0	0	1
c.1411G>C c.1903C>T		NA		SpCas (pos 5)	SaKKH (pos 17), SpCas pos 19,	1	1	0	1	0	0	0	0	0
c.5882G>A c.2300T>A		SaKKh pos 8; SaCas pos 4; SpCas pos 6	spCas pos 2, 3, 11	NA		1	1	1	1	1	1	0	0	1
c.4234C>T c.5461-10T>C		SaCas 9); sp Cas pos 7&8; SaKKH (pos 2)	SpCas pos 1&9; SaCas pos 2;	SaKKH pos 4;	SpCas pos 2;	1	1	1	1	1	1	0	0	1
c.5714+5G>A c.5917del		SpCas (pos 4,6); SaKKH(pos 3)		NA		1	1	1	1	0	1	0	0	1
c.5189G>A c.5603A>T		SaKKH (pos 7&13);		NA		1	1	1	0	0	1	0	0	1
c.5882G>A c.1584C>A		SaKKh pos 8; SaCas pos 4; SpCas pos 6	spCas pos 2, 3, 11	NA		1	1	1	1	1	1	0	0	1
c.5172G>A		SpCas (pos 4, 5)		SpCas pos 4 and 5;		1	1	1	1	0	0	0	0	0
c.5882G>A c.5196+2T>C		SaKKh pos 8; SaCas pos 4; SpCas pos 6	spCas pos 2, 3, 11	none	SaKKH (pos 16)	1	1	1	1	1	1	0	0	1
c.3871C>T c.5882G>A		SaKKH (pos 4)		SaKKh pos 8; SaCas pos 4; SpCas pos 6	spCas pos 2, 3, 11	1	1	1	1	1	1	0	1	1
c.6089G>A c.6545_6580del		none		NA		0	0	0	0	0	0	1	0	0
c.1807T>C c.4462T>C		SaCas pos 11;	SpCas (pos 9, 10 ,13, 14, 15)	SpCas pos 6; 5;	SaKKH pos 20; SpCas pos 18;	1	1	1	1	1	0	0	0	1
c.5714+5G>A c.3261A>C		SpCas (pos 4,6); SaKKH(pos 3)		NA		1	1	1	1	0	1	0	0	1
c.634C>T c.5603A>T		none	SpCas (po12, 13, 16)	NA		0	1	0	0	0	0	1	0	0
c.5882G>A c.5917del		SaKKh pos 8; SaCas pos 4; SpCas pos 6	spCas pos 2, 3, 11	NA		1	1	1	1	1	1	0	0	1
c.6112C>T c.1523G>C		SaKKH (pos 9 & 15);	SpCs pos 13;	NA		1	1	1	0	0	1	0	0	1
c.2041C>T c.5381C>A		SaKKH (pos 5)		NA		1	1	0	0	0	1	0	0	1
c.5603A>T c.6229C>T		NA		none		0	0	0	0	0	0	1	0	0
c.5882G>A c.6729+19del13		SaKKh pos 8; SaCas pos 4; SpCas pos 6	spCas pos 2, 3, 11	NA		1	1	1	1	1	1	0	0	1
c.5196+2T>C c.5882G>A		none	SaKKH (pos 16)	SaKKh pos 8; SaCas pos 4; SpCas pos 6	spCas pos 2, 3, 11	1	1	1	1	1	1	0	0	1
c.214G>A c.5603A>T		Sa-KKH (pos 3)		NA		1	1	0	0	0	1	0	0	1
c.2255G>A c.5645T>C		SpCas pos 6; SaKKh pos 4		SaCas pos 11; SpCas pos 6;SaKKH (pos 8)	SpCas (pos 9, 10, 11, 15, 18); SaKKH pos 20)	1	1	1	1	1	1	0	0	1
c.3871C>T c.5882G>A		SaKKH (pos 4)		SaKKh pos 8; SaCas pos 4; SpCas pos 6	spCas pos 2, 3, 11	1	1	1	1	1	1	0	1	1
c.872C>T c.1928T>G		SpCas pos 4 and 5;	SpCas pos 15	NA		1	1	1	1	0	0	0	0	0
c.6215G>A c.5603A>T		SpCas pos 7;	SpCas (pos 17, 18 ,19 , 20)	NA		1	1	0	1	0	0	0	0	0
c.4773+3A>G c.6118C>T		SaCas (pos 6)		SaKKH pos 9; SpCas pos 7		1	1	1	1	1	1	0	0	1
		~2 PAMs/ patient on average ie one per allele -->				41	43	34	35	25	33	4	9	35
													** for the mutliplexing calculation, take from 45-3 homozygous (=42) because hom is irrelevant for multiplexing
	** patient data tend to have much higher rates of having a PAM because most patients are het												multiplex potential:	0.209302
			patients (raw number)	Of total patients(94)	Of editable patients (45)		editable = having only two different mutations ie compound, hom, or het hom, at least one of which is a transition mutation
		transition mutations	79	0.840426	NA
		Patients with 2x mutations	58	0.617021	NA
		editable (2x mutations, at least one transition)	45	0.478723	NA						G>A
		none' (ideal)	4	0.0425532	0.0888889						C>T
		hom (transition)	3	0.0319149	0.0666667				2588	12x	A>G
		hom	4	0.0425532	NA				5882	22x	T>C
		PAM (ideal)	41	0.43617	0.911111				3113	14x	G>C
		Pam (any)	43	0.457447	0.955556				1622	13x	C>G
		SpCas	35	0.37234	0.777778				5603 A>T	33x	A>T
		SaCas	25	0.265957	0.555556						T>A
		SaKKH	33	0.351064	0.733333						G>T
		multiple PAM	34	0.361702	0.755556						T>G
		Multiplex potential + PAM	9	0.0957447	0.2						A>C
		SaCas+ SAKKH	35	0.37234	0.777778						C>A
	More than 2 mutations (one per allele)				stated in cremers should be ~10%
	3		28	0.297872
	4		7	0.0744681
	5		1	0.0106383
	total		36	0.382979
	Male		35	0.37234
	Female		59	0.62766
	Age of onset groups:									# of patients
	under 18		35	0.37234					transition mutations	79
	18-30		23	0.244681					Patients with 2x mutations	58
	30-50		26	0.276596					editable (2x mutations, at least one transition)	45
	50+		10	0.212766
			94
	With 5882 G>A :
	overall (any patient)		22	0.234043	of editable				4 of 22 patients with 5882 had complex alleles ie about 20%
	editable (only 2 mutations)		18	0.191489	0.4				23% of patients overall had a 5882 mutation --> falls in line with the 25% described in kremers review
	Editable mutations out of total patients ( 94)
	overall
	G>A	48	0.510638
	A>G	3	0.0319149
	C>T	40	0.425532
	T>C	29	0.308511
	of patients with 2> mutations (45)			out of 40	40
	G>A	32	0.711111	0.8	40
	A>G	1	0.0222222	0.025	40
	C>T	16	0.355556	0.4	40
	T>C	8	0.177778	0.2	40
Mutation Type		raw #	patients	out of patients (94)		out of total mutations (233)
missense	176	91	0.968085	94	0.768559	229
stop	23	22	0.234043	94	0.100437	229
splice	18	18	0.191489	94	0.0786026	229
Other	16	16	0.170213	94	0.069869	229
	**other= indels, frameshift, intronic, etc

## Sheet: 2.1 German cohort- raw data
S2.1 Full Stargardt patient dataset: Birtel, J. et al. Clinical and genetic characteristics of 251 consecutive patients with macular and cone/cone-rod dystrophy. Sci. Rep. 8, 4824 (2018).
ID (#)	Gender (m/f)	Age of onset	First symptoms	Age at examination	EOG	ERG scotopic	ERG photopic	Panel	Gene	Inherit- ance	Genotype	Exons/Introns (IVS)	Nucleotide	Multiplex potential	Protein
Autosomal recessive
1	w	18	rva	44	np	nor	nor	Sanger	ABCA4	sp	het het	Exon 28 Exon 42	c.4234C>T c.5882G>A	0	p.Gln1412* p.Gly1961Glu
2	w	50	rva	51	np	nor	nor	NGS	ABCA4	sp	het het	Exon 22 Exon 42	c.3322C>T c.5882G>A	0	p.Arg1108Cys p.Gly1961Glu
3	w	27	rva	34	np	np	np	Sanger	ABCA4	ar	het het	Exon 39 Exon 42	c.5512C>G c.5882G>A	0	p.His1838Asp p.Gly1961Glu
4	w	6	rva	11	np	bor	red	Sanger	ABCA4	ar	hom	Exon 49	c.6746C>A	0	p.Ala2249Asp
5	w	60	rva	76	np	np	np	Sanger	ABCA4	sp	het het het het	Exon 3 Exon 40 Intron 33 Exon 40	c.1822T>A c.5603A>T c.4773+48C>T c.5682G>C	0	p.Phe608Ile p.Asn1868Ile non coding, p.c.u. p.Leu1894Leu
6	m	18	rva	20	nor	bor	red	NGS	ABCA4	sp	het het het	Exon 10 Exon 17 Exon 40	c.1253T>C c.2588G>C c.5603A>T	0	p.Phe418Ser p.Gly863Ala p.Asn1868Ile
7	m	60	rva	60	np	nor	red	Sanger	ABCA4	sp	het het het het het	Exon 1 Exon 12 Exon 17 Exon 19 Exon 40	c.52C>T c.1715G>A c.2588G>A c.2828G>A c.5603A>T	1	p.Arg18Trp p.Arg572Gln p.Gly863Ala p.Arg943Gln p.Asn1868Ile
8	w	9	rva	17	np	red	red	NGS	ABCA4	ar	het het	Exon 39 Exon 39	c.5509C>A c.5549T>C	0	p.Pro1837Thr p.Leu1850Pro
9	w	23	rva	32	np	red	red	Sanger	ABCA4	sp	het het het het	Exon 12 Exon 33 Exon 12 Exon 21	c.1654G>A c.4771G>A c.1622T>C c.3113C>T	1	p.Val552Ile p.Gly1591Arg p.Leu541Pro p.Ala1038Val
10	w	13	rva	15	np	nor	red	Sanger	ABCA4	ar	het het	Exon 10 Exon 42	c.1309del c.5882G>A	0	p.Gln437Argfs*12 p.Gly1961Glu
11	w	32	rva	35	np	red	red	NGS	ABCA4	sp	het het	Exon 21 Exon 28	c.3113C>T c.4234C>T	1	p.Ala1038Val p.Gln1412*
12	w	23	rva	29	np	nor	red	Sanger	ABCA4	sp	het het	Exon 3 Exon 42	c.206G>A c.5882G>A	1	p.Trp69* p.Gly1961Glu
13	w	35	rva	40	np	nor	red	NGS	ABCA4	sp	het het	Exon 42 Exon 35	c.5882G>A c.4873C>T	1	p.Gly1961Glu p.His1625Tyr
14	w	20	rva	40	np	nor	nor	NGS	ABCA4	sp	het het	Exon 6 Exon 42	c.768G>T c.5882G>A	0	splice site p.Gly1961Glu
15	w	39	rva	67	np	red	red	NGS	ABCA4	sp	het het het het	Exon 13 Exon 6 Exon 17 Exon 40	c.1830T>A c.656G>C c.2588G>C c.5603A>T	0	p.Tyr610* p.Arg219Thr p.Gly863Ala p.Asn1868Ile
16	w	35	rva	45	np	np	np	Sanger	ABCA4	ar	het het	Exon 16 Exon 28	c.2401G>A c.4234C>T	0	p.Ala801Thr p.Gln1412*
17	m	chi	rva	28	np	red	ext	Sanger	ABCA4	sp	hom	Exon 30	c.4462T>C	0	p.Cys1488Arg
18	w	14	rva	18	np	nor	red	Sanger	ABCA4	sp	het het	Exon 1 Exon 42	c.45G>A c.5882G>A	0	p.Trp15* p.Gly1961Glu
19	m	43	rva	54	np	np	np	Sanger	ABCA4	sp	het het	Exon 35 Exon 40	c.4918C>T c.5693G>A	0	p.Arg1640Trp p.Arg1898His
20	w	27	rva	29	np	nor	nor	Sanger	ABCA4	sp	het het	Exon 42 Exon 43	c.5882G>A c.5917del	0	p.Gly1961Glu p.Val1973*
21	m	7	rva	35	np	red	ext	NGS	ABCA4	ar	hom	Exon 30	c.4462T>C	0	p.Cys1488Arg
22	w	19	rva	66	nor	nor	nor	Sanger	ABCA4	ar	het het het	Exon 42 Exon 29 Exon 46	c.5882G>A c.4297G>A c.6326T>C	1	p.Gly1961Glu p.Val1433Ile p.Leu2109Pro
23	m	44	rva	49	np	bor	red	Sanger	ABCA4	sp	het het	Exon 22 Exon 40	c.3272G>A c.5603A>T	0	p.Gly1091Glu p.Asn1868Ile
24	w	18	rva	37	np	red	red	Sanger	ABCA4	sp	het het	Exon 28 Exon 43	c.4195G>A c.5929G>A	0	p.Glu1399Lys p.Gly1977Ser
25	w	30	rva	56	np	red	red	NGS	ABCA4	ar	het het het	Exon 12 Exon 21 Exon 13	c.1622T>C c.3113C>T whole-exon deletion	0	p.Leu541Pro p.Ala1038Val putative loss of function
26	w	32	rva	42	np	nor	red	NGS	ABCA4	sp	het het	Exon 16 Exon 1	c.2401G>A c.45G>A	0	p.Ala801Thr p.Trp15*
27	w	19	rva	39	np	np	np	Sanger	ABCA4	sp	het het het het	Exon 17 Exon 40 Exon 12 Exon 21	c.2588G>C c.5603A>T c.1622T>C c.3113C>T	0	p.Gly863Ala p.Asn1868Ile p.Leu541Pro p.Ala1038Val
28	w	31	rva	36	np	nor	red	Sanger	ABCA4	ar	het hom	Exon 39 Exon 42	c.5512C>G c.5882G>A	0	p.His1838Asp p.Gly1961Glu
29	w	11	rva	14	np	bor	red	NGS	ABCA4	sp	het het	Exon 3 Exon 17	c.194G>A c.2588G>C	0	p.Gly65Glu p.Gly863Ala
30	w	44	rva	55	np	nor	red	Sanger	ABCA4	sp	het het	Exon 11 Exon 13	c.1411G>C c.1903C>T	0	p.Glu471Lys p.Gln635*
31	w	24	rva	35	np	na	na	NGS	ABCA4	sp	het het	Exon 42 Exon 15	c.5882G>A c.2300T>A	0	p.Gly1961Glu p.Val767Asp
32	w	8	rva	16	np	red	red	Sanger	ABCA4	sp	het het	Exon 28 Intron 38	c.4234C>T c.5461-10T>C	0	p.Gln412Tyr splice site
33	w	6	rva	24	bor	nor	bor	Sanger	ABCA4	sp	het het	Intron 40 Exon 43	c.5714+5G>A c.5917del	0	splice site p.Val1973*
34	m	46	rva	49	np	nor	red	NGS	ABCA4	sp	het het	Exon 30 Exon 40	c.4537dup c.5603A>T	0	p.Gln1513Profs*42 p.Asn1868Ile
35	w	31	rva	34	np	bor	red	Sanger	ABCA4	sp	het het het	Exon 28 Exon 43 Exon 44	c.4195G>A c.5929G>A c.6079C>T	1	p.Glu1399Lys p.Gly1977Ser p.Leu2027Phe
36	w	50	rva	60	np	np	np	Sanger	ABCA4	sp	het hom	Exon 36 Exon 40	c.5189G>A c.5603A>T	0	p.Trp1730* p.Asn1868Ile
37	w	44	rva	50	np	np	np	Sanger	ABCA4	sp	het het	Exon 29 Exons 12-13	c.4347G>T deletion of Exons 12-13	0	p.Trp1449Cys putative loss of function
38	m	14	rva	39	np	na	na	Sanger	ABCA4	sp	het het	Exon 42 Exon 12	c.5882G>A c.1584C>A	0	p.Gly1961Glu p.Tyr528*
39	w	12	rva	40	np	red	red	Sanger	ABCA4	ar	hom	Exon 36	c.5172G>A	0	p.Trp1724*
40	m	17	rva	18	np	bor	red	Sanger	ABCA4	sp	het het het het	Exon 12 Exon 21 Exon 17 Exon 40	c.1622T>C c.3113C>T c.2588G>C c.5603A>T	0	p.Leu541Pro p.Ala1038Val p.Gly863Ala p.Asn1868Ile
41	w	38	pho	40	np	nor	red	Sanger	ABCA4	sp	het het het	Exon 40 Intron 8 Exon 8	c.5603A>T c.1937+1G>A c.1009T>C	0	p.Asn1868Ile splice site p.Phe337Leu
42	w	31	met	62	np	np	np	Sanger	ABCA4	ar	het het	Exon 23 Exon 36	c.3468C>G c.5059A>T	0	p.Tyr1156* p.Ile1687Phe
43	m	9	rva	16	np	red	red	Sanger	ABCA4	sp	het het	Exon 21 Exon 22	c.3098del c.3243G>T	0	p.Lys1033Serfs*51 p.Lys1081Asn
44	m	7	rva	17	np	nor	nor	Sanger	ABCA4	ar	het het het	Exon 22 Exon 12 Exon 21	c.3212C>T c.1622T>C c.3113C>T	1	p.Ser1071Leu p.Leu541Pro p.Ala1038Val
45	w	20	rva	54	np	nor	nor	Sanger	ABCA4	ar	het het	Exon 42 Intron 36	c.5882G>A c.5196+2T>C	0	p.Gly1961Glu splice site
46	w	20	rva	23	np	red	red	NGS	ABCA4	sp	het het	Exon 6 Exon 23	c.768G>T c.3386G>T	0	p.Val256Val p.Arg1129Leu
47	m	45	rva	47	np	red	red	Sanger	ABCA4	sp	het het het	Exon 44 Exon 12 Exon 21	c.6089G>A c.1622T>C c.3113C>T	1	p.Arg2030Gln p.Leu541Pro p.Ala1038Val
48	m	24	rva	25	np	nor	nor	NGS	ABCA4	sp	het het	Exon 40 Exon 47	c.5603A>T c.6419T>G	0	p.Asn1868Ile p.Leu2140Arg
49	m	45	rva	58	np	nor	nor	Sanger	ABCA4	ar	het het	Exon 27 Exon 42	c.3871C>T c.5882G>A	0	p.Gln1291* p.Gly1961Glu
50	w	8	rva	10	np	np	np	Sanger	ABCA4	sp	het het het	Exon 12 Exon 21 Exon 13	c.1622T>C c.3113C>T whole-exon deletion	0	p.Leu541Pro p.Ala1038Val putative loss of function
51	w	13	rva	37	np	nor	nor	Sanger	ABCA4	sp	het het	Exons 20-22 Exon 17	deletion of Exons 20-22 c.2588G>C	0	putative loss of function p.Gly863Ala
52	w	25	rva	29	np	nor	nor	NGS	ABCA4	sp	het het	Exon 13 Exon 40	c.1822T>A c.5603A>T	0	p.Phe608Ile p.Asn1868Ile
53	m	17	rva	41	np	bor	bor	Sanger	ABCA4	sp	het het het	Exon 20 Exon 40 Intron 40	c.2948C>T c.5603A>T c.5714+5G>A	1	p.Thr983Ile p.Asn1868Ile splice site
54	w	8	rva	23	np	ext	ext	NGS	ABCA4	pd	het het het	Exon 12 Exon 21 Exon 13	c.1622T>C c.3113C>T c.1891G>A	1	p.Leu541Pro p.Ala1038Val p.Gly631Arg
55	w	24	rva	48	np	nor	red	Sanger	ABCA4	sp	het het	Exon 44 Exon 48	c.6089G>A c.6545_6580del	0	p.Arg2030Gln p.Leu2184_Phe2193del
56	w	10	rva	26	np	na	na	Sanger	ABCA4	sp	het het	Exon 13 Exon 30	c.1807T>C c.4462T>C	0	p.Tyr603His p.Cys1488Arg
57	m	12	rva	31	np	nor	red	Sanger	ABCA4	ar	het het	Intron 40 Exon 22	c.5714+5G>A c.3261A>C	0	splice mutation p.Glu1087Asp
58	w	25	rva	50	np	bor	red	Sanger	ABCA4	sp	het het	Exon 6 Exon 40	c.634C>T c.5603A>T	0	p.Arg212Cys p.Asn1868Ile
59	w	13	rva	16	np	nor	red	Sanger	ABCA4	sp	het het	Exon 42 Exon 43	c.5882G>A c.5917del	0	p.Gly1961Glu p.Val1973*
60	w	25	rva	50	np	red	red	NGS	ABCA4	ar	het het hom	Intron 38 Exon 17 Exon 40	c.5461-10T>C c.2588G>C c.5603A>T	0	splice p.Gly863Ala p.Asn1868Ile
61	w	17	rva	27	np	nor	red	Sanger	ABCA4	sp	het het het	Exon 40 Exon 8 Exon 46	c.5603A>T c.872C>T c.6310dup	0	p.Asn1868Ile p.Pro291Leu p.Gln2104Profs*31
62	w	25	rva	30	np	nor	red	Sanger	ABCA4	sp	het het	Exon 44 Exon 11	c.6112C>T c.1523G>C	0	p.Arg2038Trp p.Arg508Pro
63	m	31	haz, met	45	np	bor	bor	Sanger	ABCA4	pd	het hom	Exon 22 Exon 40	c.3210_3211dup c.5603A>T	0	p.Ser1071Cysfs*14 p.Asn1868Ile
64	m	7	rva	18	np	np	np	Sanger	ABCA4	ar	het het het	Exon 28 Exon 12 Exon 21	c.4234C>T c.1622T>C c.3113C>T	1	p.Glu1412* p.Leu541Pro p.Ala1038Val
65	m	32	rva	51	np	red	red	NGS	ABCA4	sp	het het	Exon 6 Exon 40	c.741_744del c.5603A>T	0	p.Asn247Lysfs*14 p.Asn1868Ile
66	m	55	rva	61	np	np	np	Sanger	ABCA4	sp	het het het	Exon 13 Exon 33 Exon 28	c.1792G>A c.4771G>A c.4234C>T	1	p.Val598Met p.Gly1591Arg p.Gln1412*
67	m	12	rva	32	np	nor	nor	Sanger	ABCA4	sp	het het het	Intron 40 Exon 30 Exon 45	c.5714+5G>A c.4463G>A c.6148G>C	1	splice mutation p.Cys1488Tyr p.Val2050Leu
68	m	37	rva	45	np	nor	bor	Sanger	ABCA4	sp	het het het	Exon 40 Exon 45 Exon 5	c.5603A>T c.6148G>C c.454C>T	0	p. Asn1868Ile p.Val2050Leu p.Arg152*
69	m	11	rva	13	np	bor	bor	Sanger	ABCA4	sp	het het	Exon 14 Exon 38	c.2041C>T c.5381C>A	0	p.Arg681* p.Ala1794Asp
70	w	63	rva	65	nor	nor	nor	NGS	ABCA4	sp	het het	Exon 40 Exon 45	c.5603A>T c.6229C>T	0	p.Asn1868Ile p.Arg2077Trp
71	w	52	met, pho	55	np	nor	red	NGS	ABCA4 ABCA4 GUCY2D **	sp	het hom het	Intron 38 Exon 40 Exon 7	c.5461-10T>C c.5603A>T c.1618C>T	0	splice site p.Asn1868Ile p.Arg540Cys
72	w	35	inf	35	np	nor	nor	Sanger	ABCA4	sp	het het het	Exon 40 Exon 12 Exon 21	c.5603A>T c.1622T>C c.3113C>T	0	p.Asn1868Ile p.Leu541Pro p.Ala1038Val
73	m	8	rva	63	np	ext	ext	NGS	ABCA4	sp	het het het	Exon 6 Exon 9 Exon 40	c.768G>T c.1268A>G c.5603A>T	0	splice site p.His423Arg p.Asn1868Ile
74	m	14	rva	22	np	nor	red	Sanger	ABCA4	sp	het het	Exon 42 Intron 48	c.5882G>A c.6729+19del13	0	p.Gly1961Glu splice site
75	m	37	rva	38	np	bor	red	Sanger	ABCA4	sp	het hom	Exon 5 Exon 40	c.470T>A c.5603A>T	0	p.Leu157* p.Asn1868Ile
76	m	13	rva	15	np	nor	nor	Sanger	ABCA4	sp	het het het het	Exon 16 Exon 42 Intron 38 Exon 40	c.2549A>G c.5882G>A c.5461-10T>C c.5603A>T	0	p.Tyr850Cys p.Gly1961Glu splice site p.Asn1868Ile
77	w	40	rva	42	np	red	red	Sanger	ABCA4	sp	het het het	Exon 30 Exon 33 Exon 30	c.4468T>C c.4685T>C c.4458delA	0	p.Cys1490Arg p.Ile1562Thr p.Ser1487Profs*39
78	w	58	rva	74	np	np	np	Sanger	ABCA4	sp	het het	Exon 35 Exon 40	c.4854G>T c.5603A>T	0	p.Trp1618Cys p.Asn1868Ile ‡
79	w	8	rva	28	np	red	bor	Sanger	ABCA4	sp	het het het	Exon 8 Exon 11 Exon 23	c.872C>T c.1531C>T c.3482G>A	1	p.Pro291Leu p.Arg511Cys p.Arg1161His
80	m	5	rva	18	np	red	red	Sanger	ABCA4	sp	het het hom	Exon 17 Intron 38 Exon 40	c.2588G>C c.5461-10T>C c.5603A>T	0	p.Gly863Ala splice site p.Asn1868Ile
81	m	8	rva	14	np	nor	red	NGS	ABCA4	sp	het het het	Exon 17 Exon 42 Exon 6	c.2626C>T c.5882G>A c.694C>T	1	p.Gln876* p.Gly1961Glu p.Leu232Phe
82	m	5	rva	35	np	np	np	Sanger	ABCA4	sp	het het het	Exon 17 Exon 40 Exon 21	c.2588G>C c.5603A>T c.3085C>T	0	p.Gly863Ala p.Asn1868Ile p.Gln1029*
83	w	21	rva	62	np	red	red	Sanger	ABCA4	pd	het het het	Exon 6 Exon 17 Exon 40	c.768G>T c.2588G>C c.5603A>T	0	splice site p.Gly863Ala p.Asn1868Ile
84	w	20	rva	37	np	bor	bor	Sanger	ABCA4	ar	het het	Intron 36 Exon 42	c.5196+2T>C c.5882G>A	0	splice site p.Gly1961Glu
85	w	53	rva	56	np	nor	nor	Sanger	ABCA4	sp	het het	Exon 3 Exon 40	c.214G>A c.5603A>T	0	p.Gly72Arg p.Asn1868Ile
86	m	8	rva	11	np	na	na	Sanger	ABCA4	sp	het het	Exon 15 Exon 40	c.2255G>A c.5645T>C	0	p.Ser752Asn p.Met1882Thr
87	w	37	rva, nvp, pho	62	np	np	np	Sanger	ABCA4	ar	het het	Exon 27 Exon 42	c.3871C>T c.5882G>A	0	p.Gln1291* p.Gly1961Glu
88	m	54	rva	55	np	np	np	Sanger	ABCA4	sp	het het	Exon 8 Exon 13	c.872C>T c.1928T>G	0	p.Pro291Leu p.Val643Gly
89	w	59	rva	61	np	nor	bor	Sanger	ABCA4	ar	het het het	Exon 45 Exon 40 Intron 36	c.6215G>A c.5603A>T c.5196+1137G>A	1	p.Ser2072Asn p.Asn1868Ile ‡ splice site
90	w	64	rva	66	np	nor	red	Sanger	ABCA4	ar	het het	Exon 45 Exon 40	c.6215G>A c.5603A>T	0	p.Ser2072Asn p.Asn1868Ile ‡
91	m	16	rva	36	np	nor	nor	Sanger	ABCA4	sp	het het het	Exon 12 Exon 21 Exon 42	c.1622T>C c.3113C>T c.5882G>A	1	p.Leu541Pro p.Ala1038Val p.Gly1961Glu
92	w	42	rva	55	np	red	red	NGS	ABCA4	sp	het het het	Exon 12 Exon 21 Exon 46	c.1622T>C c.3113C>T c.6320G>A	1	p.Leu541Pro p.Ala1038Val p.Arg2107His
93	m	10	rva	11	np	red	red	NGS	ABCA4	sp	het het	Intron 33 Exon 44	c.4773+3A>G c.6118C>T	0	splice site p.Arg2040*
94	m	23	rva, haz	28	np	red	red	Sanger	ABCA4	sp	het het het het	Exon 12 Exon 21 Exon 17 Exon 40	c.1622T>C c.3113C>T c.2588G>C c.5603A>T	0	p.Leu541Pro p.Ala1038Val p.Gly863Ala p.Asn1868Ile

## Sheet: 3. Chinese patients
S3. Chinese patient cohort data. (Hu, F.-Y. et al. ABCA4 Gene Screening in a Chinese Cohort With Stargardt Disease: Identification of 37 Novel Variants. Frontiers in Genetics vol. 10 (2019).)											This is based on a binary system where 1=yes and 0=no
NO.	Gender	Age	Age of onset	Duration of disease	Nucleotide change	Exon/Intron ID	Zygosity	Chr:Location	PAM	non-ideal PAM	At least one PAM (per patient; binary)	Any PAM (non-ideal)	SpCas	SaCas	SaKKH	Multiple PAMs	Multiplex potential	Multiplex potential PAM	SaCas SaKKH		G>A	A>G	C>T	T>C
P1	Male	9	6	3	c.3522+1G>A	Intron23	Het	chr1:94506764	SpCas (pos 6, 7)	SpCas pos 2, 19,	1	1	1	0	0	1	0	0	0		P1	P5	P4	P10
					c.3212C>A	EX22	Het	chr1:94508433	NA		0	0	0	0	0	0	0	0	0		P2	P9	P10	P13
P2	Female	28	25	3	c.5761G>A	EX41	Het	chr1:94008825	SaCas (pos4)	SpCas pos 20,	1	1	0	1	1	1	1	1	1		P3	P28	P15	P16
					c.2774G>A	EX19	Het	chr1:94047063	SaKKH (pos 14)	SaCas (pos1, 14); SpCas pos 12, 13, 14,	0	0	0	0	0	0	0	0	0		P6	P29	P16	P29		G>A	36
P3	Male	20	19	1	c.6282+1G>A	Intron45	Het	chr1:94001857	SpCas (pos 7&8)	SpCas pos 13, 14,	1	1	1	0	0	1	0	0	0		P8	P32	P17	P34		A>G	17
					c.94C>A	EX2	Het	chr1:94113039	NA		0	0	0	0	0	0	0	0	0		P9	P33	P18	P43		C>T	23
P4	Female	25	12	13	c.4561delA	EX31	Het	chr1:94025026	NA		1	1	0	0	1	0	0	1	0		P11	P38	P19	P47		T>C	13
					c.95C>T	EX2	Het	chr1:94113038	SaKKH (pos 15)	SaCas (pos 15)	0	0	0	0	0	0	0	0	0		P12	P47	P20	P59
P5	Male	8	6	2	c.2894A>G	EX19	Het	chr1:94046943	SpCas (pos 5); SaCas (pos 12); SaKKH (pos 4)	SpCas pos 18, 12	1	1	1	1	0	1	0	0	1		P13	P50	P22	P61		out of all patients:
					c.1006delT	EX8	Het	chr1:94080570	NA		0	0	0	0	0	0	0	0	0		P14	P55	P24	P75		G>A	0.418605	86
P6	Male	11	10	1	c.4253+5G>A	Intron28	Het	chr1:94030991	SaKKH pos 14	SaCas (pos 14); SpCas pos (12, 13, 14)	1	1	1	0	1	1	1	1	1		P19	P57	P25	P76		A>G	0.197674	86
					c.1819G>A	EX13	Het	chr1:94062695	SpCas (pos 5)	Sa-KKH pos 1	0	0	0	0	0	0	0	0	0		P21	P58	P31	P85		C>T	0.267442	86
P7	Male	29	2	27	c.3634G>T	EX25	Hom	chr1:94037324	NA		0	0	0	0	0	0	0	0	0		P26	P67	P41	P86		T>C	0.151163	86
P8	Male	24	23	1	c.6286G>A	EX46	Het	chr1:94001102	saCas (pos 10); SpCas (pos 5)	SpCas pos 9, 10,	1	1	1	1	0	1	1	0	1		P27	P68	P42	13
					c.3482G>A	EX23	Het	chr1:94041249	none	SaKKH pos 20	0	0	0	0	0	0	0	0	0		P39	P78	P43	0.151163		out of patients with at least one transition mutations:
P9	Female	7	6	1	c.5915G>A	EX43	Het	chr1:94007724	SpCas (pos 8);	SaKKH (pos 16); SaCas (pos 19); SpCas pos 14,	1	1	1	1	0	1	0	0	1		P40	P81	P48			G>A	0.514286	70
					c.2894A>G	EX19	Het	chr1:94046943	SpCas (pos 5); SaCas (pos 12); SaKKH (pos 4)	SpCas pos 18, 12	0	0	0	0	0	0	0	0	0		P42	P82	P52			A>G	0.242857	70
P10	Female	50	8	42	c.6563T>C	EX48	Het	chr1:94463583	none	SpCas pos 2, 13, 14, 15, ; SaKKH pos 1 (not ideal)	1	1	0	0	1	0	0	0	1		P44	17	P54			C>T	0.328571	70
					c.6445C>T	EX47	Het	chr1:94466426	SaKKH pos 5;	spcas pos 18;	0	0	0	0	0	0	0	0	0		P46	0.197674	P65	70 patients with transition mutaiton		T>C	0.185714	70
P11	Female	22	14	8	c.6389T>A	EX47	Het	chr1:94000926	NA		1	1	1	0	0	1	0	0	0		P50		P74
					c.6282+1G>A	Intron45	Het	chr1:94001857	SpCas (pos 7&8)	SpCas pos 13, 14,	0	0	0	0	0	0	0	0	0		P51		P76				all patients	patients with transition mutation
P12	Male	38	20	18	c.1099+5G>A	Intron8	Het	chr1:94546029	SaKKh (pos 3)	SaCas (pos 16)	1	1	0	0	1	0	0	0	1		P52		P77			G>A	0.42	0.51
					c.101_106delCTTTAT	EX2	Het	chr1:94578583..94578588	NA		0	0	0	0	0	0	0	0	0		P53		P80			A>G	0.2	0.24
P13	Female	14	13	1	c.2261T>C	EX15	Het	chr1:94056722	SaKKH(pos 10);	SpCas (pos 3, 12)	1	1	1	0	1	1	0	0	1		P54		23			C>T	0.27	0.33
					c.1819G>A	EX13	Het	chr1:94062695	SpCas (pos 5)	Sa-KKH pos 1	0	0	0	0	0	0	0	0	0		P56		0.267442			T>C	0.15	0.19
P14	Male	33	13	20	c.4853G>A	EX35	Het	chr1:94021405	SpCas (pos 4 & 8)		1	0	1	0	0	1	0	0	0		P58
					c.2177delA	EX15	Het	chr1:94056805	NA		0	0	0	0	0	0	0	0	0		P63					patients with at least one transition mutation:
P15	Male	59	35	24	c.2177delA	EX15	Het	chr1:94056805	NA		1	1	0	0	1	0	0	0	1		P65					0.813953
					c.1372C>T	EX11	Het	chr1:94077872	SAKKh pos 14?	SaCas (pos 14); SpCas pos 3, 13, 12,	0	0	0	0	0	0	0	0	0		P66					patients with pam on each allele:
P16	Male	9	7	2	c.2261T>C	EX15	Het	chr1:94056722	SaKKH(pos 10);	SpCas (pos 3, 12)	1	1	0	0	1	1	0	0	1		P68
					c.1906C>A	EX13	Het	chr1:94062608	NA		0	0	0	0	0	0	0	0	0		P69
					c.1522C>T	EX11	Het	chr1:94077722	SaKKH (pos 10)	SaKKH pos 17,	0	0	0	0	0	0	0	0	0		P70
P17	Male	34	15	19	c.1906C>A	EX13	Het	chr1:94062608	NA		1	1	0	0	1	0	0	0	1		P71
					c.1522C>T	EX11	Het	chr1:94077722	SaKKH (pos 10)	SaKKH pos 17,	0	0	0	0	0	0	0	0	0		P74
P18	Female	31	30	1	c.1372C>T	EX11	Het	chr1:94077872	SaKKH pos 14?	SaCas (pos 14); SpCas pos 3, 13, 12,	1	1	0	0	1	0	0	0	1		P79
					c.1006delT	EX8	Het	chr1:94080570	NA		0	0	0	0	0	0	0	0	0		P83
P19	Male	35	20	15	c.3323G>A	EX22	Het	chr1:94042766	SaKKH (pos 2)	SaKKH pos 19; SpCas pos 17,	1	1	0	0	1	1	1	1	1		36
					c.4253+4C>T	Intron29	Het	chr1:94030992	saKKH (pos 12)	SpCas pos 10,	0	0	0	0	0	0	0	0	0		0.418605
P20	Female	12	11	1	c.5327C>T	EX38	Het	chr1:94014676	none	SaKKH (pos 1)	0	1	0	0	0	0	0	0	0
					c.101_106delCTTTAT	EX2	Het	chr1:94578583..94578588	NA		0	0	0	0	0	0	0	0	0
P21	Female	15	8	7	c.6148-2A>T	Intron44	Het	chr1:94467550	NA		0	1	0	0	0	0	0	0	0
					c.1648G>A	EX12	Het	chr1:94528780	none	SaKKh pos 19;	0	0	0	0	0	0	0	0	0
P22	Female	13	10	3	c.5527C>T	EX39	Het	chr1:94476875	SaKKH (pos 12); SpCas (pos 7, 6, 5, 4)	SpCas pos 16,	1	1	1	0	1	1	0	0	1
					c.858+1G>T	Intron7	Het	chr1:94548907	NA		0	0	0	0	0	0	0	0	0
P23	Male	8	6	2	c.5100T>G	EX36	Het	chr1:94485234	NA		0	0	0	0	0	0	0	0	0
					c.101_106delCTTTAT	EX2	Het	chr1:94578583..94578588	NA		0	0	0	0	0	0	0	0	0
P24	Male	6	4	2	c.6625C>T	EX48	Het	chr1:94463521	SaKKH (pos 6)		1	1	0	0	1	0	0	0	1
					c.101_106delCTTTAT	EX2	Het	chr1:94578583.. 94578588	NA		0	0	0	0	0	0	0	0	0
P25	Female	21	6	15	c.6625C>T	EX48	Het	chr1:94463521	SaKKH (pos 6)	SpCas pos 16,	1	1	0	0	1	0	0	0	1
					c.101_106delCTTTAT	EX2	Het	chr1:94578583.. 94578588	NA		0	0	0	0	0	0	0	0	0
P26	Female	9	6	3	c.4383G>A	EX30	Het	chr1:94495157	none		1	1	1	0	0	1	1	0	0
					c.1760G>A	EX12	Het	chr1:94528668	SpCas (pos 5, 6)	spCas pos 10,	0	0	0	0	0	0	0	0	0
P27	Female	9	6	3	c.4383G>A	EX30	Het	chr1:94495157	none		1	1	1	0	0	1	1	0	0
					c.1760G>A	EX12	Het	chr1:94528668	SpCas (pos 5,6)	SpCas pos 10,	0	0	0	0	0	0	0	0	0
P28	Male	17	10	7	c.290A>G	EX3	Het	chr1:94577006	SpCas (pos 4), SaKKh (pos 3, 13)		1	1	1	0	1	1	0	0	1
					c.101_106delCTTTAT	EX2	Het	chr1:94578583..94578588	NA		0	0	0	0	0	0	0	0	0
P29	Male	13	11	2	c.2894A>G	EX19	Het	chr1:94046943	SpCas (pos 5); SaCas (pos 12); SaKKH (pos 4)	SpCas pos 18, 12	1	1	1	1	1	1	1	1	1
					c.4855T>C	EX35	Het	chr1:94021403	SpCas pos 6	SpCas pos 10,	0	0	0	0	0	0	0	0	0
P30	Female	26	15	11	c.3377T>G	EX23	Het	chr1:94506910	NA		0	0	0	0	0	0	0	0	0
					c.1561delG	EX12	Het	chr1:94528867	NA		0	0	0	0	0	0	0	0	0
P31	Female	15	7	8	c.1561delG	EX12	Het	chr1:94528867	NA		1	1	1	0	1	1	0	0	1
					c.6118C>T	EX44	Het	chr1:94471026	SaKKH pos 3, 9; SpCas pos 7	SpCas (pos 15, 16)	0	0	0	0	0	0	0	0	0
P32	Female	23	14	9	c.1761-2A>G	Intron12	Het	chr1:94528311	SpCas (pos 7 &8)	SaCas pos 1,	1	1	1	1	1	1	1	1	1
					c.2894A>G	EX19	Het	chr1:94512499	SpCas (pos 5); SaCas (pos 12); SaKKH (pos 4)	SpCas pos 18, 12	0	0	0	0	0	0	0	0	0
P33	Male	12	3	9	c.1938-2A>G	Intron13	Het	chr1:94526317	SAKKH pos 2	SpCas pos 12, SaCas pos 2	1	1	0	0	1	0	0	1	1
					c.2424C>G	EX16	Het	chr1:94520830	NA		0	0	0	0	0	0	0	0	0
P34	Male	33	27	6	c.1561delG	EX12	Het	chr1:94528867	NA		0	1	0	0	0	0	0	0	0
					c.6563T>C	EX48	Het	chr1:94463583	none	SpCas pos 2, 13, 14, 15, ; SaKKH pos 1 (not ideal)	0	0	0	0	0	0	0	0	0
P35	Male	11	5	6	c.4157delT	EX28	Hom	chr1:94496648	NA		0	0	0	0	0	0	0	0	0
P36	Female	36	5	31	c.1892G>T	EX13	Het	chr1:94528178	NA		0	0	0	0	0	0	0	0	0
					c.1924T>A	EX13	Het	chr1:94528146	NA		0	0	0	0	0	0	0	0	0
P37	Female	18	9	9	c.983A>T	EX8	Het	chr1:94546150	NA		0	0	0	0	0	0	0	0	0
					c.3420C>G	EX23	Het	chr1:94506867	NA		0	0	0	0	0	0	0	0	0
P38	Male	18	14	4	c.2894A>G	EX19	Het	chr1:94512499	SpCas (pos 5); SaCas (pos 12); SaKKH (pos 4)	SpCas pos 18, 12	1	1	1	1	1	1	0	0	1
					c.3262C>A	EX22	Het	chr1:94508383	NA		0	0	0	0	0	0	0	0	0
P39	Male	48	39	9	c.101_106delCTTTAT	EX2	Het	chr1:94578583..94578588	NA		1	1	0	0	1	0	0	0	1
					c.1933G>A	EX13	Het	chr1:94528137	Sa-KKH (pos 9)	SaCas (pos 16)	0	0	0	0	0	0	0	0	0
P40	Male	30	18	12	c.428delC	EX4	Het	chr1:94574147	NA		1	1	1	1	1	1	0	0	1
					c.5882G>A	EX42	Het	chr1:94473807	SaKKh pos 8; SaCas pos 4; SpCas pos 6	spCas pos 2, 3, 11	0	0	0	0	0	0	0	0	0
P41	Female	23	20	3	c.3420C>G	EX23	Het	chr1:94506867	NA		1	1	1	1	0	1	0	0	1
					c.1804C>T	EX13	Het	chr1:94528266	SpCas (pos 8); SaCas (pos 9)	SpCas pos 9	0	0	0	0	0	0	0	0	0
P42	Male	61	55	6	c.1804C>T	EX13	Het	chr1:94528266	SpCas (pos 8); SaCas (pos 9)	SpCas pos 9	1	1	1	1	0	1	1	1	1
					c.2023G>A	EX14	Het	chr1:94526230	SaCas (pos 11);	SpCas (pos 11, 17)	0	0	0	0	0	0	0	0	0
P43	Female	31	26	5	c.1804C>T	EX13	Het	chr1:94528266	SpCas (pos 8); SaCas (pos 9)	SpCas pos 9	1	1	1	1	0	1	0	0	1
					c.6563T>C	EX48	Het	chr1:94463583	none	SpCas pos 2, 13, 14 ,15; SaKKH pos 0,	0	0	0	0	0	0	0	0	0
P44	Male	31	8	23	c.5646G>A	EX40	Hom	chr1:94476424	SpCas (pos 7); SaKKH (Pos 9); SaCas (pos 12)	SpCas pos 10, 11, 12, 15, 19,	1	1	1	1	1	1	0	0	1
P45	Male	15	10	5	c.5584G>C	EX39	Het	chr1:94476818	NA		0	0	0	0	0	0	0	0	0
					c.6389T>A	EX47	Het	chr1:94466482	NA		0	0	0	0	0	0	0	0	0
P46	Female	13	8	5	c.2424C>G	EX16	Het	chr1:94520830	NA		1	1	0	0	1	0	0	0	1
					c.3862+1G>A	Intron26	Het	chr1:94502295	SaKKH pos 8;	SpCas (pos 3, 18, 12); SaKKH pos 20	0	0	0	0	0	0	0	0	0
P47	Male	15	8	7	c.1382_1383delAA	EX11	Het	chr1:94543417..94543418	NA		0	1	0	0	0	0	0	0	0
					c.1356+4A>G	Intron10	Het	chr1:94544142	none	SaKKH (pos 17)	0	0	0	0	0	0	1	0	0
					c.6563T>C	EX48	Het	chr1:94463583	none	SpCas pos 2, 13, 14 ,15; SaKKH pos 0,	0	0	0	0	0	0	0	0	0
P48	Male	45	25	20	c.101_106delCTTTAT	EX2	Hom	chr1:94578583..94578588	NA		1	1	1	0	1	1	0	0	1
					c.4283C>T	EX29	Hom	chr1:94496053	SaKKh (pos 6); SpCas (pos 4)		0	0	0	0	0	0	0	0	0
P49	Female	35	30	5	c.3304G>T	EX22	Het	chr1:94508341	NA		0	0	0	0	0	0	0	0	0
					c.5050delA	EX36	Het	chr1:94485284	NA		0	0	0	0	0	0	0	0	0
P50	Female	23	11	12	c.2063_2064insA	EX14	Het	chr1:94526189..94526190	NA		1	1	1	0	0	0	0	0	0
					c.1356+4A>G	Intron10	Het	chr1:94544142	none	SaKKH (pos 17)	0	0	0	0	0	0	0	0	0
					c.5584+5G>A	Intron39	Het	chr1:94476813	SpCas (pos4)	SpCas pos 11	0	0	0	0	0	0	0	0	0
P51	Male	8	6	2	c.5196+1G>A	Intron36	Het	chr1:94485137	SaKKH (pos 15)		1	1	0	1	1	1	1	1	1
					c.5761G>A	EX41	Het	chr1:94474381	SaCas (pos4)	SpCas pos 20,	0	0	0	0	0	0	0	0	0
P52	Male	43	30	13	c.2023G>A	EX14	Het	chr1:94526230	SaCas (pos 11);	SpCas (pos 11, 17)	1	1	1	1	0	1	1	1	1
					c.1804C>T	EX13	Het	chr1:94528266	SpCas (pos 8); SaCas (pos 9)	SpCas pos 9	0	0	0	0	0	0	0	0	0
P53	Female	23	20	3	c.1017G>A	EX8	Het	chr1:94546116	SaKKH (pos 14)	SpCas (pos 1)	1	1	0	0	1	0	0	0	1
					c.2996delA	EX20	Het	chr1:94510223	NA		0	0	0	0	0	0	0	0	0
P54	Female	8	6	2	c.4919G>A	EX35	Het	chr1:94486895	SpCas (pos 6)	SpCas (pos 1)	1	1	1	0	0	1	1	1	0
					c.4918C>T	EX35	Het	chr1:94486896	SpCas (pos 7)	SpCas (pos 15)	0	0	0	0	0	0	0	0	0
P55	Female	7	5	2	c.1006delT	EX8	Het	chr1:94546127	NA		1	1	1	1	0	1	0	0	1
					c.3055A>G	EX21	Het	chr1:94509027	SpCas (pos 6, 7); SaCas (pos 12)	SpCas pos 11, 14, 19,	0	0	0	0	0	0	0	0	0
P56	Male	22	20	2	c.1933G>A	EX13	Het	chr1:94528137	Sa-KKH (pos 9)	SaCas (pos 16)	1	1	0	0	1	0	0	0	1
					c.3089T>G	EX21	Het	chr1:94508993	NA		0	0	0	0	0	0	0	0	0
P57	Female	25	13	12	c.1761-2A>G	Intron12	Het	chr1:94528311	SpCas (pos 7 &8)	SaCas pos 1,	1	1	1	0	0	1	0	0	0
					c.5460+4A>T	Intron38	Het	chr1:94480095	NA		0	0	0	0	0	0	0	0	0
P58	Female	25	10	15	c.2894A>G	EX19	Het	chr1:94512499	SpCas (pos 5); SaCas (pos 12); SaKKH (pos 4)		1	1	1	1	1	1	0	0	1
					c.5646G>A	EX40	Het	chr1:94476424	SpCas (pos 7); SaKKH (Pos 9); SaCas (pos 12)	SpCas pos 10, 11, 12, 15, 19,	0	0	0	0	0	0	0	0	0
P59	Male	21	18	3	c.6563T>C	EX48	Het	chr1:94463583	none	SpCas pos 2, 13, 14 ,15; SaKKH pos 0,	0	1	0	0	0	0	0	0	0
					c.101_106delCTTTAT	EX2	Het	chr1:94578583..94578588	NA		0	0	0	0	0	0	0	0	0
P60	Female	19	10	9	c.3086A>C	EX21	Het	chr1:94508996	NA		0	0	0	0	0	0	0	0	0
					c.101_106delCTTTAT	EX2	Het	chr1:94578583..94578588	NA		0	0	0	0	0	0	0	0	0
P61	Male	14	10	4	c.3476T>C	EX23	Het	chr1:94506811	SaKKH pos 14;		1	1	0	0	1	0	0	0	1
					c.6389T>A	EX47	Het	chr1:94466482	NA		0	0	0	0	0	0	0	0	0
P62	Female	10	9	1	c.167T>G	EX3	Hom	chr1:94577129	NA		0	0	0	0	0	0	0	0	0
P63	Female	41	33	8	c.1933G>A	EX13	Het	chr1:94528137	Sa-KKH (pos 9)	SaCas (pos 16)	1	1	0	0	1	0	0	0	1
					c.101_106delCTTTAT	EX2	Het	chr1:94578583..94578588	NA		0	0	0	0	0	0	0	0	0
P64	Female	26	20	6	c.5092G>T	EX36	Het	chr1:94485242	NA		0	0	0	0	0	0	0	0	0
					c.2923_2924insAACACAGGTCCA	EX20	Het	chr1:94510295..94510296	NA		0	0	0	0	0	0	0	0	0
P65	Female	33	23	10	c.5882G>A	EX42	Het	chr1:94008251	SaKKh pos 8; SaCas pos 4; SpCas pos 6	spCas pos 2, 3, 11	1	1	1	1	1	1	0	0	1
					c.4066C>T	EX27	Het	chr1:94031840	none	SpCas (pos 10, 13)	0	0	0	0	0	0	0	0	0
P66	Male	40	20	20	c.5761G>A	EX41	Het	chr1:94008825	SaCas (pos4)	SpCas pos 20,	1	1	0	1	0	0	0	0	1
					c.1382_1383delAA	EX11	Het	chr1:94543417..94543418	NA		0	0	0	0	0	0	0	0	0
P67	Male	37	15	22	c.286A>G	EX3	Hom	chr1:94111454	SpCas (pos 8); SaKKH (pos 7)	SaKKh ps 17	1	1	1	0	1	1	0	0	1
P68	Female	37	25	12	c.5646G>A	EX40	Het	chr1:94010868	SpCas (pos 7); SaKKH (Pos 9); SaCas (pos 12)	SpCas pos 10, 11, 12, 15, 19,	1	1	1	1	1	1	0	0	1
					c.2894A>G	EX19	Het	chr1:94046943	SpCas (pos 5); SaCas (pos 12); SaKKH (pos 4)	SpCas pos 18, 12;	0	0	0	0	0	0	0	0	0
P69	Female	47	35	12	c.6190G>A	EX45	Het	chr1:94001950	SpCas (pos 7);	SpCas (pos 11)	1	1	1	0	0	0	0	0	0
					c.2063_2064insA	EX14	Het	chr1:94526189..94526190	NA		0	0	0	0	0	0	0	0	0
P70	Male	42	41	1	c.5714+5G>A	Intron40	Hom	chr1:94010795	SpCas (pos 4,6); SaKKH(pos 3)		1	1	1	0	1	1	0	0	1
P71	Male	53	35	20	c.6694G>T	EX48	Het	chr1:94463452	NA		1	1	1	0	0	0	0	0	0
					c.6190G>A	EX45	Het	chr1:94467506	SpCas (pos 7);	SpCas (pos 11)	0	0	0	0	0	0	0	0	0
P72	Female	37	30	7	c.1982T>G	EX14	Het	chr1:94526271	NA		0	0	0	0	0	0	0	0	0
					c.53G>C	EX1	Het	chr1:94586549	NA		0	0	0	0	0	0	0	0	0
P73	Female	30	7	23	c.1892G>T	EX13	Het	chr1:94528178	NA		0	0	0	0	0	0	0	0	0
					c.1561delG	EX12	Het	chr1:94528867	NA		0	0	0	0	0	0	0	0	0
P74	Female	41	35	6	c.6112C>T	EX44	Het	chr1:94471032	SaKKH (pos 9 & 15);	SpCs pos 13;	1	1	1	0	1	1	1	1	1
					c.1760G>A	EX12	Het	chr1:94528668	SpCas (pos5, 6)	spCas pos 10,	0	0	0	0	0	0	0	0	0
P75	Female	22	15	7	c.6563T>C	EX48	Het	chr1:94463583	none	SpCas pos 2, 13, 14 ,15; SaKKH pos 0,	0	1	0	0	0	0	0	0	0
					c.2063_2064insA	EX14	Het	chr1:94526189..94526190	NA		0	0	0	0	0	0	0	0	0
P76	Male	57	49	8	c.6118C>T	EX44	Het	chr1:94005470	SaKKH pos 3, 9; SpCas pos 7	SpCas (pos 15, 16)	1	1	1	0	1	1	0	0	1
					c.283T>C	EX3	Het	chr1:94111457	none	SaKKH (pos 1)	0	0	0	0	0	0	0	0	0
P77	Male	55	5	50	c.3777C>G	EX25	Het	chr1:94502737	NA		0	1	0	0	0	0	0	0	0
					c.5327C>T	EX38	Het	chr1:94480232	none	SaKKH (pos 1)	0	0	0	0	0	0	0	0	0
P78	Male	30	20	10	c.5935delA	EX43	Het	chr1:94473260	NA		1	1	0	0	1	0	0	0	1
					c.164A>G	EX3	Het	chr1:94577132	SaKKH (pos 7)		0	0	0	0	0	0	0	0	0
P79	Male	34	29	5	c.1017G>A	EX8	Hom	chr1:94546116	SaKKH (pos 14)	SpCas (pos 1)	1	1	0	0	1	0	0	0	1
P80	Female	68	65	3	c.6112C>T	EX44	Het	chr1:94005476	SaKKH (pos 9 & 15);	SpCs pos 13;	1	1	0	0	1	1	0	0	1
					c.4316G>T	EX29	Het	chr1:94496020	NA		0	0	0	0	0	0	0	0	0
P81	Female	36	15	21	c.3055A>G	EX21	Het	chr1:94509027	SpCas (pos 6, 7); SaCas (pos 12)	SpCas pos 11, 14, 19,	1	1	1	1	0	1	0	0	1
					c.5050delA	EX36	Het	chr1:94485284	NA		0	0	0	0	0	0	0	0	0
P82	Female	43	10	33	c.2894A>G	EX19	Het	chr1:94046943	SpCas (pos 5); SaCas (pos 12); SaKKH (pos 4)	SpCas pos 18, 12;	1	1	1	1	1	1	0	0	1
					c.101_106delCTTTAT	EX2	Het	chr1:94578583..94578588	NA		0	0	0	0	0	0	0	0	0
P83	Female	15	9	6	c.1819G>A	EX13	Het	chr1:94528251	SpCas (pos 5)	Sa-KKH pos 1	1	1	1	0	0	0	0	0	0
					c.983A>T	EX8	Het	chr1:94546150	NA		0	0	0	0	0	0	0	0	0
P84	Female	16	9	7	c.1382_1383delAA	EX11	Het	chr1:94543417..94543418	NA		0	0	0	0	0	0	0	0	0
					c.42C>A	EX1	Het	chr1:94586560	NA		0	0	0	0	0	0	0	0	0
P85	Male	53	42	11	c.298T>C	EX3	Hom	chr1:94576998	SaKKH (pos 8)	SaKKH pos 16	1	1	0	0	1	0	0	0	1
P86	Male	18	7	11	c.4316G>T	EX29	Het	chr1:94496020	NA		1	1	1	0	1	1	0	0	1
					c.970T>C	EX8	Het	chr1:94546163	SpCas (pos 4, 7, 8, 19); SaKKH (pos 6)	SpCas (pos 1),	0	0	0	0	0	0	0	0	0
Total patients:	86									Total	65	71	41	21	40	42	14	12	52
					167 total mutations
											Raw Number	Of total patients	of edtiable patients		Variant type
										Transition mutations	72	0.837209	NA		G>A	49
										Complex Alleles	3	0.0348837	0.0416667		C>T	30
										Homozygous (transition)	5	0.0581395	0.0694444		A>G	25
										Homozygous	8	0.0930233	0.111111		T>C	20
										SpCas	41	0.476744	0.569444		G>C	2
										SaCas	21	0.244186	0.291667		C>G	5
										SaKKH	40	0.465116	0.555556		A>T	4
										Multiple PAMs( ideal)	42	0.488372	0.583333		T>A	4
										None	8	0.0930233	0.111111		G>T	9
										Non-editable	14	0.162791	NA		T>G	5
										Multiplex potential + PAM	12	0.139535	0.166667		A>C	1
										Multiplex potential	14	0.162791	0.194444		C>A	6
										PAM (ideal)	65	0.755814	0.902778		Other	35
										PAM (any)	71	0.825581	0.986111
										SaCas + SaKKH	52		0.722222			Other = del + in --> splice accounted for in base changes
										Multiplex potential +PAM	12	0.134328
										(out of 72-5 (transition hom)= 67)		0.179104
										Multiplex potential = has correct mutation type pairing (can only use one base editor)
										3 complex alleles
										86-3=83 patients with no complex alleles
										splice:	17+4	0.244186
										Del	31	0.360465
										Ins	4	0.0465116

## Sheet: 4. Danish patients
S4. Danish patient cohort (Duno, M., Schwartz, M., Larsen, P. L. & Rosenberg, T. Phenotypic and genetic spectrum of Danish patients with ABCA4-related retinopathy. Ophthalmic Genet. 33, 225–231 (2012).)
			Mutation 1 (Asper)					Mutation 2 (HRM)	Ref			This is based on a binary system where 1=yes and 0=no
patient	Protein	Exon/intron	DNA	PAM-ideal	PAM- within guide	Protein	Exon/intron			PAM	not ideal PAM	At least 1 PAM	At least 1 PAM (any)	Multiple PAMS	SpCas	SaCas	SaKKH	None	Multiplex potential	SaKKH + SaCas (true SaKKH)
D043	c.2588G>C	p.G863A	17	NA		c.184 C>T	p.P62S	3	New	SaKKH (pos 6); SpCas (pos 7&8)	SpCas pos 9, 1,	1	1	1	1	0	1	0	0	1
D069	c.3113C>T	p.A1038V	21	none	3113: SpCas pos 11,12	c.1529 T>G	p.L510R	11	New	NA		0	0	0	0	0	0	1	0	0
D050	c.2588G>C	p.G863A	17	NA		c.1529 T>G	p.L510R	11	New	NA		0	0	0	0	0	0	1	0	0
D112	c.2894A>G	p.N965S	19	SpCas (pos 5); SaCas (pos 12); SaKKH (pos 4)	SpCas pos 18, 12;	c.1529 T>G	p.L510R	11	New	NA		1	1	1	1	1	1	0	0	1
D099	c.6089G>A	p.R2030Q	44	none		c.1529 T>G	p.L510R	11	New	NA		0	0	0	0	0	0	1	0	0
D165	c.1822T>C	p.F608L	13	SpCas (pos 8) SaKKH (pos 4)	SpCas pos 2	c.2243 G>A	p.C748Y	15	New	none		1	1	1	1	0	1	0	0	1
D166	c.2588G>C	p.G863A	17	NA		c.2300 T>A	p.V767D	15	Known	NA		0	0	0	0	0	0	1	0	0
D117	c.3191-2A>G	na	IVS21	SpCas (pos 4 &8)	SaCas (pos 0); SpCas pos 18,	c.2408delG	na	16	New	NA		1	1	1	1	0	0	0	0	0
D135	c.2894A>G	p.N965S	19	SpCas (pos 5); SaCas (pos 12); SaKKH (pos 4)	SpCas pos 18, 12;	c.2408delG	na	16	New	NA		1	1	1	1	1	1	0	0	1
D147	c.2894A>G	p.N965S	19	SpCas (pos 5); SaCas (pos 12); SaKKH (pos 4)	SpCas pos 18, 12;	c.2408delG	na	16	New	NA		1	1	1	1	1	1	0	0	1
D173	c.4469G>A	p.C1490Y	30	none	SpCas pos 13, 12,	c.2915C>A	p.T972N	19	Known	NA		0	1	0	0	0	0	1	0	0
D013*	c.1622C>T	p.L541P	12	none	spCas pos 1, 15,18,	c.3113C>T	p.A1038V	21	Known	none	3113: SpCas pos 11,12,	0	1	0	0	0	0	1	0	0
D181	c.6089G>A	p.R2030Q	44	none		c.3380 G>A	p.G1127E	23	New	none		0	0	0	0	0	0	1	0	0
D018	c.6449G>A	p.C2150Y	47	none	SpCas (pos 17, 18)	c.3736 C>G	p.L1246V	25	New	NA		0	1	0	0	0	0	1	0	0
D191	c.2588G>C	p.G863A	17	NA		c.4069 G>A	p.A1357T	27	New	SaKKH (pos 8)	spCas pos 14, SaKKH pos 16;	1	1	0	0	0	1	0	0	1
D167	c.5461-10T>C	na	IVS38	SaKKH pos 4;	SpCas pos 2	c.4102 C>T	p.R1368C	27	New	Sacas (pos 10)	SpCas pos 10, 18,	1	1	1	0	1	1	0	0	1
D022	c.4462T>C	p.C1488R	30	SpCas pos 6; 5	SaKKH pos 20; SpCas pos 18	c.4102 C>T	p.R1368C	27	New	Sacas (pos 10)	SpCas pos 10, 18,	1	1	1	1	1	0	0	0	1
D108	c.1648G>A	p.G550R	12	none	SaKKh pos 19	c.4102 C>T	p.R1368C	27	New	Sacas (pos 10)	SpCas pos 10, 18,	1	1	0	0	1	0	0	0	1
D414	c.2588G>C	p.G863A	17	NA		c.4653 G>A	p.W1551X	32	New	SpCas (pos 8); SaKKH (pos 10)	SaKKH pos 20	1	1	1	1	0	1	0	0	1
D027	c.2588G>C	p.G863A	17	NA		c.4668-2A>G	na	IVS32	New	SaKKh pos 8	SpCas pos 9, 16,	1	1	0	0	0	1	0	0	1
D136	c.[1622C>T+3113C>T]	p.[L541P+A1038V]	12	none	3113: SpCas pos 11,12; 1622: spCas pos 1, 15,18,	c.4739T>C	p.L1580S	33	Known	SpCas pos 7; SaCas pos 8	SpCas (pos 11)	1	1	1	1	1	0	0	0	1
D444	c.2701A>G	p.T901A	18	none	SpCas pos 1, 12, 17, 18, 19,	c.4773‚Äâ+‚Äâ3A>G	na	IVS33	New	SaCas (pos 6)		1	1	0	0	1	0	0	0	1
D034	c.2588G>C	p.G863A	17	NA		c.4773‚Äâ+‚Äâ5G>A	na	IVS33	New	SaKKh (pos 10); SaCas (pos 4)	SpCas pos 11,	1	1	1	0	1	1	0	0	1
D178	c.3113C>T	p.A1038V	21	none	3113: SpCas pos 11,12	c.5523_5528del	p.1843_1844delRG	39	New	NA		0	0	0	0	0	0	1	0	0
D110	c.[1622C>T+3113C>T]	p.[L541P+A1038V]	12	none	3113: SpCas pos 11,12	c.5584‚Äâ+‚Äâ1G>A	na	IVS39	New	SpCas (pos 7) ;	SaKKH pos 17; SpCas pos 16, 19, 20,	1	1	0	1	0	0	0	0	0
D188	c.5461-10T>C	na	IVS38	SaKKH pos 4;	SpCas pos 2	c.5693G>A	p.R1898H	40	Known	SaKKH pos 3&6	SpCas pos 1	1	1	1	0	0	1	0	0	1
D433	c.5882G>A	p.G1961E	42	SaKKh pos 8; SaCas pos 4; SpCas pos 6	spCas pos 2, 3, 11	c.6005‚Äâ+‚Äâ1G>A	na	IVS43	Known	none		1	1	1	1	1	1	0	0	1
D134	c.4667‚Äâ+‚Äâ2G>T	na	IVS32	NA		c.6098 T>G	p.L2033R	44	New	NA		0	0	0	0	0	0	1	0	0
D186	c.3322C>T	p.R1108C	22	SaKKH (pos 2 & 9)	SpCas pos 13	c.6386‚Äâ+‚Äâ1G>A	na	IVS46	New	SpCas (pos 7& 8)	SpCas pos 3, 2, 1,	1	1	1	1	0	1	0	1	1
D182	c.6089G>A	p.R2030Q	44	none		c.6386‚Äâ+‚Äâ1G>A	na	IVS46	New	SpCas (pos 7& 8)	SpCas pos 3, 2, 1,	1	1	1	1	0	0	0	0	0
D189	c.2894A>G	p.N965S	19	SpCas (pos 5); SaCas (pos 12); SaKKH (pos 4)	SpCas pos 18, 12;	c.6478 A>G	p.K2160E	47	New	SaCas (pos 8); SaKKH pos 5&15;	SpCas (pos 3)	1	1	1	1	1	1	0	1	1
total patients	31										Totals:	21	24	16	14	11	14	10	2	18
https://www.tandfonline.com/doi/full/10.3109/13816810.2011.643441
	1622 should be T>C --> the common L541P mutation is 1622 T>C, not C>T											Raw number	Of total (31)	Of editable(28)
	if it was 1621 C>T (only nearby C), would be Leucine to Leucine CUA --> UUA										Editable	28	0.903226	NA
											Pam (ideal)	21	0.677419	0.75
				3 not editable							Pam (any)	24	0.774194	0.857143
				editable patients: 31-3	28						Multiple PAM	16	0.516129	0.571429
											SpCas	14	0.451613	0.5
											SaCas	11	0.354839	0.392857
											SaKKH	14	0.451613	0.5
											none	10	0.322581	0.357143
											Multiplex potential	2	0.0645161	0.0714286
											SaCas + SAKKH	18	0.580645	0.642857
											Two people with 3113 C>T where it isn't paired with 1622 T>C
											G>A	17
											C>T	10
											A>G	9
											T>C	7
											G>C	7
											C>G	1
											A>T	0
											T>A	1
											G>T	1
											T>G	5
											A>C	0
											C>A	1

## Sheet: 5. Gnomad-all variants
S5. All ABCA4 gnomAD entries
Name	Gene(s)	Protein change	Condition(s)	Clinical significance (Last reviewed)	Review status	Accession	GRCh37Chromosome	GRCh37Location	GRCh38Chromosome	GRCh38Location	VariationID	AlleleID(s)	dbSNP ID	Canonical SPDI
Single allele	ABCA4|LOC112590828		Stargardt disease 1	Likely pathogenic	no assertion criteria provided	VCV000438230	1	94402743 - 94505682	1	93937187 - 94040126	438230	431851
NM_000350.3(ABCA4):c.*372A>G	ABCA4		Macular degeneration|Cone-Rod Dystrophy, Recessive|ABCA4-Related Disorders|Stargardt Disease, Recessive|Retinitis Pigmentosa, Recessive	Benign/Likely benign(Last reviewed: Jan 12, 2018)	criteria provided, single submitter	VCV000298215	1	94458421	1	93992865	298215	283386	rs3747961	NC_000001.11:93992864:T:C
NM_000350.3(ABCA4):c.*299G>C	ABCA4		Macular degeneration|Cone-Rod Dystrophy, Recessive|ABCA4-Related Disorders|Stargardt Disease, Recessive|Retinitis Pigmentosa, Recessive	Conflicting interpretations of pathogenicity(Last reviewed: Jan 13, 2018)	criteria provided, conflicting interpretations	VCV000298216	1	94458494	1	93992938	298216	283241	rs538804441	NC_000001.11:93992937:C:G
NM_000350.3(ABCA4):c.*147C>T	ABCA4		Macular degeneration|Cone-Rod Dystrophy, Recessive|ABCA4-Related Disorders|Stargardt Disease, Recessive|Retinitis Pigmentosa, Recessive	Uncertain significance(Last reviewed: Jan 12, 2018)	criteria provided, single submitter	VCV000298217	1	94458646	1	93993090	298217	283388	rs773349580	NC_000001.11:93993089:G:A
NM_000350.3(ABCA4):c.*136G>A	ABCA4		Macular degeneration|Cone-Rod Dystrophy, Recessive|ABCA4-Related Disorders|Stargardt Disease, Recessive|Retinitis Pigmentosa, Recessive	Conflicting interpretations of pathogenicity(Last reviewed: Jan 12, 2018)	criteria provided, conflicting interpretations	VCV000298218	1	94458657	1	93993101	298218	281326	rs55665437	NC_000001.11:93993100:C:T
NM_000350.3(ABCA4):c.*134G>A	ABCA4		Macular degeneration|Cone-Rod Dystrophy, Recessive|ABCA4-Related Disorders|Stargardt Disease, Recessive|Retinitis Pigmentosa, Recessive	Likely benign(Last reviewed: Jan 12, 2018)	criteria provided, single submitter	VCV000298219	1	94458659	1	93993103	298219	283391	rs76201551	NC_000001.11:93993102:C:T
NM_000350.3(ABCA4):c.*55G>T	ABCA4		Cone-Rod Dystrophy, Recessive|Retinitis Pigmentosa, Recessive|ABCA4-Related Disorders|Stargardt Disease, Recessive|Macular degeneration	Likely benign(Last reviewed: Apr 27, 2017)	criteria provided, single submitter	VCV000298220	1	94458738	1	93993182	298220	281972	rs201160433	NC_000001.11:93993181:C:A
NM_000350.3(ABCA4):c.*26C>A	ABCA4		Cone-Rod Dystrophy, Recessive|Retinitis Pigmentosa, Recessive|ABCA4-Related Disorders|Stargardt Disease, Recessive|Macular degeneration	Likely benign(Last reviewed: Apr 27, 2017)	criteria provided, single submitter	VCV000298221	1	94458767	1	93993211	298221	281328	rs200946608	NC_000001.11:93993210:G:T
NM_000350.3(ABCA4):c.6816+2T>A	ABCA4		Stargardt disease|not provided	Pathogenic/Likely pathogenic(Last reviewed: Jan 9, 2020)	criteria provided, multiple submitters, no conflicts	VCV000424900	1	94461663	1	93996107	424900	413234	rs112005636	NC_000001.11:93996106:A:T
NM_000350.3(ABCA4):c.6816+1G>A	ABCA4		not provided	Pathogenic(Last reviewed: Aug 18, 2016)	criteria provided, single submitter	VCV000372292	1	94461664	1	93996108	372292	359369	rs773599043	NC_000001.11:93996107:C:T
NM_000350.3(ABCA4):c.6764G>T (p.Ser2255Ile)	ABCA4	S2255I	not specified|not provided|ABCA4-Related Disorders|Stargardt Disease, Recessive|Macular degeneration|Cone-Rod Dystrophy, Recessive|Retinitis Pigmentosa, Recessive|none provided	Benign(Last reviewed: Nov 26, 2020)	criteria provided, multiple submitters, no conflicts	VCV000099494	1	94461717	1	93996161	99494	105383	rs6666652	NC_000001.11:93996160:C:A
NM_000350.3(ABCA4):c.6732G>A (p.Val2244=)	ABCA4		Stargardt disease 1|not provided|ABCA4-Related Disorders|Stargardt Disease, Recessive|Macular degeneration|Cone-Rod Dystrophy, Recessive|Retinitis Pigmentosa, Recessive|not specified	Conflicting interpretations of pathogenicity(Last reviewed: Dec 5, 2020)	criteria provided, conflicting interpretations	VCV000099492	1	94461749	1	93996193	99492	105381	rs77293072	NC_000001.11:93996192:C:T
NM_000350.3(ABCA4):c.6731T>A (p.Val2244Glu)	ABCA4	V2244E	Stargardt disease 1	Likely pathogenic(Last reviewed: Jan 30, 2021)	criteria provided, single submitter	VCV001048152	1	94461750	1	93996194	1048152	1036052		NC_000001.11:93996193:A:T
NM_000350.3(ABCA4):c.6730-3T>C	ABCA4		not provided|ABCA4-Related Disorders|Stargardt Disease, Recessive|Macular degeneration|Cone-Rod Dystrophy, Recessive|Retinitis Pigmentosa, Recessive|not specified	Benign(Last reviewed: Nov 26, 2020)	criteria provided, multiple submitters, no conflicts	VCV000099491	1	94461754	1	93996198	99491	105380	rs1800717	NC_000001.11:93996197:A:G
NM_000350.3(ABCA4):c.6729+5_6729+19del	ABCA4		Retinitis pigmentosa|not provided|Retinal dystrophy|Age-related macular degeneration 2|Cone-rod dystrophy 3|Retinitis pigmentosa 19	Pathogenic/Likely pathogenic(Last reviewed: Oct 23, 2020)	criteria provided, multiple submitters, no conflicts	VCV000283573	1	94463398 - 94463412	1	93997842 - 93997856	283573	267810	rs749526785	NC_000001.11:93997841:TGCCCCAGGGCCAACT:T
NM_000350.3(ABCA4):c.6722T>C (p.Leu2241Pro)	ABCA4	L2241P	not provided	Uncertain significance(Last reviewed: Nov 20, 2019)	criteria provided, single submitter	VCV000836905	1	94463424	1	93997868	836905	824445		NC_000001.11:93997867:A:G
NM_000350.3(ABCA4):c.6721C>G (p.Leu2241Val)	ABCA4	L2241V	Retinal dystrophy|not provided	Uncertain significance(Last reviewed: Sep 19, 2019)	criteria provided, multiple submitters, no conflicts	VCV000099487	1	94463425	1	93997869	99487	105376	rs61748521	NC_000001.11:93997868:G:C
NM_000350.3(ABCA4):c.6713A>G (p.Gln2238Arg)	ABCA4	Q2238R	Stargardt disease 1	Likely pathogenic(Last reviewed: Jan 1, 2016)	criteria provided, single submitter	VCV000236150	1	94463433	1	93997877	236150	237631	rs886044764	NC_000001.11:93997876:T:C
NM_000350.3(ABCA4):c.6148-698_6670del	ABCA4		Stargardt disease 1	Likely pathogenic	criteria provided, single submitter	VCV000225695	1	94463476 - 94468246	1	93997920 - 94002690	225695	227510
NM_000350.3(ABCA4):c.6658C>T (p.Gln2220Ter)	ABCA4	Q2220*	not provided|Cone dystrophy|Retinitis pigmentosa 19|Stargardt disease 1	Pathogenic/Likely pathogenic(Last reviewed: Jan 30, 2021)	criteria provided, multiple submitters, no conflicts	VCV000099476	1	94463488	1	93997932	99476	105365	rs61753046	NC_000001.11:93997931:G:A
NM_000350.3(ABCA4):c.6647C>T (p.Ala2216Val)	ABCA4	A2216V	Stargardt disease 1|not provided	Pathogenic/Likely pathogenic(Last reviewed: Oct 7, 2020)	criteria provided, multiple submitters, no conflicts	VCV000236149	1	94463499	1	93997943	236149	237632	rs886044763	NC_000001.11:93997942:G:A
NM_000350.3(ABCA4):c.6609C>A (p.Tyr2203Ter)	ABCA4	Y2203*	Stargardt disease 1|not provided	Pathogenic(Last reviewed: Jan 1, 2016)	criteria provided, single submitter	VCV000099473	1	94463537	1	93997981	99473	105362	rs61753045	NC_000001.11:93997980:G:T
NM_000350.3(ABCA4):c.6563T>C (p.Phe2188Ser)	ABCA4	F2188S	Stargardt disease|not provided	Pathogenic(Last reviewed: Nov 12, 2019)	criteria provided, single submitter	VCV000099468	1	94463583	1	93998027	99468	105357	rs61750658	NC_000001.11:93998026:A:G
NM_000350.3(ABCA4):c.6529G>A (p.Asp2177Asn)	ABCA4	D2177N	not provided|not specified|MACULAR DEGENERATION, AGE-RELATED, 2, SUSCEPTIBILITY TO|Cone-Rod Dystrophy, Recessive|Retinitis Pigmentosa, Recessive|none provided|ABCA4-Related Disorders|Stargardt Disease, Recessive|Macular degeneration	Benign/Likely benign(Last reviewed: Dec 1, 2020)	criteria provided, multiple submitters, no conflicts	VCV000007885	1	94463617	1	93998061	7885	22924	rs1800555	NC_000001.11:93998060:C:T
NM_000350.3(ABCA4):c.6515A>G (p.Lys2172Arg)	ABCA4	K2172R	Stargardt disease 1	Likely pathogenic(Last reviewed: Jan 1, 2016)	criteria provided, single submitter	VCV000236148	1	94463631	1	93998075	236148	237633	rs886044762	NC_000001.11:93998074:T:C
NM_000350.3(ABCA4):c.6478A>G (p.Lys2160Glu)	ABCA4	K2160E	Stargardt disease	Likely pathogenic(Last reviewed: Apr 1, 2018)	no assertion criteria provided	VCV000635991	1	94466393	1	94000837	635991	623813	rs1571241930	NC_000001.11:94000836:T:C
NM_000350.3(ABCA4):c.6471del (p.Lys2158fs)	ABCA4	K2158fs	Stargardt disease 1	Pathogenic(Last reviewed: May 28, 2019)	criteria provided, single submitter	VCV000801503	1	94466400	1	94000844	801503	790002	rs1373168392	NC_000001.11:94000843:G:
NM_000350.3(ABCA4):c.6454G>T (p.Gly2152Cys)	ABCA4	G2152C	Stargardt disease	Likely pathogenic(Last reviewed: Apr 1, 2018)	no assertion criteria provided	VCV000635990	1	94466417	1	94000861	635990	623814	rs1571241947	NC_000001.11:94000860:C:A
NM_000350.3(ABCA4):c.6449G>A (p.Cys2150Tyr)	ABCA4	C2150Y	not provided|Retinal dystrophy|Stargardt disease 1	Pathogenic/Likely pathogenic(Last reviewed: Oct 23, 2020)	criteria provided, multiple submitters, no conflicts	VCV000099463	1	94466422	1	94000866	99463	105352	rs61751384	NC_000001.11:94000865:C:T
NM_000350.3(ABCA4):c.6445C>T (p.Arg2149Ter)	ABCA4	R2149*	Retinal dystrophy|not provided|Stargardt disease 1|Blindness|Visual loss|Macular degeneration	Pathogenic(Last reviewed: Oct 19, 2020)	criteria provided, multiple submitters, no conflicts	VCV000099460	1	94466426	1	94000870	99460	105349	rs61750654	NC_000001.11:94000869:G:A
NM_000350.3(ABCA4):c.6428T>A (p.Met2143Lys)	ABCA4	M2143K	Stargardt disease 1	Likely pathogenic(Last reviewed: Jan 30, 2021)	criteria provided, single submitter	VCV001048156	1	94466443	1	94000887	1048156	1036053		NC_000001.11:94000886:A:T
NM_000350.3(ABCA4):c.6426C>G (p.Ile2142Met)	ABCA4	I2142M	not provided	Uncertain significance(Last reviewed: Jun 16, 2020)	criteria provided, multiple submitters, no conflicts	VCV000618498	1	94466445	1	94000889	618498	609437	rs1184801813	NC_000001.11:94000888:G:C
NM_000350.3(ABCA4):c.6416G>C (p.Arg2139Pro)	ABCA4	R2139P	Macular degeneration|Stargardt Disease, Recessive|ABCA4-Related Disorders|Retinitis Pigmentosa, Recessive|Cone-Rod Dystrophy, Recessive|not provided	Conflicting interpretations of pathogenicity(Last reviewed: Oct 6, 2020)	criteria provided, conflicting interpretations	VCV000298222	1	94466455	1	94000899	298222	283246	rs761867791	NC_000001.11:94000898:C:G
NM_000350.3(ABCA4):c.6386+2C>G	ABCA4		Stargardt disease 1|not provided	Pathogenic(Last reviewed: Feb 1, 2021)	criteria provided, multiple submitters, no conflicts	VCV000099456	1	94466556	1	94001000	99456	105345	rs61753043	NC_000001.11:94000999:G:C
NM_000350.3(ABCA4):c.6383A>G (p.His2128Arg)	ABCA4	H2128R	not provided	Uncertain significance(Last reviewed: Jul 3, 2020)	criteria provided, single submitter	VCV000099455	1	94466561	1	94001005	99455	105344	rs61750651	NC_000001.11:94001004:T:C
NM_000350.3(ABCA4):c.6342G>A (p.Val2114=)	ABCA4		Retinal dystrophy|Stargardt disease 1|not provided	Pathogenic/Likely pathogenic(Last reviewed: Jun 23, 2020)	criteria provided, multiple submitters, no conflicts	VCV000099452	1	94466602	1	94001046	99452	105341	rs61748520	NC_000001.11:94001045:C:T
NM_000350.3(ABCA4):c.6340G>A (p.Val2114Met)	ABCA4	V2114M	ABCA4-Related Disorders|Stargardt Disease, Recessive|Cone-Rod Dystrophy, Recessive|Retinitis Pigmentosa, Recessive|Macular degeneration|not provided	Conflicting interpretations of pathogenicity(Last reviewed: Jul 13, 2020)	criteria provided, conflicting interpretations	VCV000298223	1	94466604	1	94001048	298223	281329	rs202127235	NC_000001.11:94001047:C:T
NM_000350.3(ABCA4):c.6323_6331delinsGGC (p.Met2108_Asn2111delinsArgHis)	ABCA4		Stargardt disease 1	Likely pathogenic(Last reviewed: Jan 30, 2021)	criteria provided, single submitter	VCV001048141	1	94466613 - 94466621	1	94001057 - 94001065	1048141	1036054		NC_000001.11:94001056:TCCACAGCA:GCC
NM_000350.3(ABCA4):c.6329G>A (p.Trp2110Ter)	ABCA4	W2110*	not provided|Stargardt disease 1	Pathogenic(Last reviewed: May 28, 2019)	criteria provided, single submitter	VCV000099450	1	94466615	1	94001059	99450	105339	rs62642565	NC_000001.11:94001058:C:T
NM_000350.3(ABCA4):c.6326T>C (p.Leu2109Pro)	ABCA4	L2109P	not provided|Stargardt disease 1	Conflicting interpretations of pathogenicity(Last reviewed: Dec 28, 2019)	criteria provided, conflicting interpretations	VCV000236147	1	94466618	1	94001062	236147	237634	rs886044761	NC_000001.11:94001061:A:G
NM_000350.3(ABCA4):c.6320G>A (p.Arg2107His)	ABCA4	R2107H	Macular dystrophy|none provided|Retinal dystrophy|not provided|Stargardt Disease, Recessive|ABCA4-Related Disorders|Cone-Rod Dystrophy, Recessive|Retinitis Pigmentosa, Recessive|Stargardt disease 1|Macular degeneration	Conflicting interpretations of pathogenicity(Last reviewed: Oct 23, 2020)	criteria provided, conflicting interpretations	VCV000099448	1	94466624	1	94001068	99448	105337	rs62642564	NC_000001.11:94001067:C:T
NM_000350.3(ABCA4):c.6319C>T (p.Arg2107Cys)	ABCA4	R2107C	Retinal dystrophy|Stargardt disease|not provided	Pathogenic(Last reviewed: Oct 19, 2020)	criteria provided, multiple submitters, no conflicts	VCV000635988	1	94466625	1	94001069	635988	623815	rs2297669	NC_000001.11:94001068:G:A
NM_000350.3(ABCA4):c.6316C>T (p.Arg2106Cys)	ABCA4	R2106C	Retinal dystrophy|Stargardt disease 1|not provided	Pathogenic/Likely pathogenic(Last reviewed: Oct 11, 2020)	criteria provided, multiple submitters, no conflicts	VCV000099447	1	94466628	1	94001072	99447	105336	rs61750648	NC_000001.11:94001071:G:A
NM_000350.3(ABCA4):c.6308C>A (p.Pro2103His)	ABCA4	P2103H	Stargardt disease 1	Likely pathogenic(Last reviewed: May 19, 2021)	criteria provided, single submitter	VCV001172702	1	94466636	1	94001080	1172702	1161885		NC_000001.11:94001079:G:T
NM_000350.3(ABCA4):c.6285_6286inv (p.Glu2096Lys)	ABCA4	E2096K	not provided|Retinal dystrophy	Pathogenic/Likely pathogenic(Last reviewed: Sep 9, 2020)	criteria provided, multiple submitters, no conflicts	VCV000843110	1	94466658 - 94466659	1	94001102 - 94001103	843110	824447		NC_000001.11:94001101:CA:TG
NM_000350.3(ABCA4):c.6286G>A (p.Glu2096Lys)	ABCA4	E2096K	not provided	Conflicting interpretations of pathogenicity(Last reviewed: Jun 19, 2019)	criteria provided, conflicting interpretations	VCV000099445	1	94466658	1	94001102	99445	105334	rs61750646	NC_000001.11:94001101:C:T
NM_000350.3(ABCA4):c.6285T>C (p.Asp2095=)	ABCA4		not specified|not provided|ABCA4-Related Disorders|Stargardt Disease, Recessive|Macular degeneration|Cone-Rod Dystrophy, Recessive|Retinitis Pigmentosa, Recessive|none provided	Benign(Last reviewed: Nov 26, 2020)	criteria provided, multiple submitters, no conflicts	VCV000099444	1	94466659	1	94001103	99444	105333	rs1801555	NC_000001.11:94001102:A:G
NM_000350.3(ABCA4):c.6283-3_6283-2delinsAG	ABCA4		Stargardt disease 1	Pathogenic(Last reviewed: Jan 1, 2016)	criteria provided, single submitter	VCV000236146	1	94466663 - 94466664	1	94001107 - 94001108	236146	237635	rs886044760	NC_000001.11:94001106:TG:CT
NM_000350.3(ABCA4):c.6282+7G>A	ABCA4		not specified|not provided|ABCA4-Related Disorders|Stargardt Disease, Recessive|Macular degeneration|none provided|Cone-Rod Dystrophy, Recessive|Retinitis Pigmentosa, Recessive	Benign/Likely benign(Last reviewed: Nov 26, 2020)	criteria provided, multiple submitters, no conflicts	VCV000099443	1	94467407	1	94001851	99443	105332	rs17110761	NC_000001.11:94001850:C:T
NM_000350.3(ABCA4):c.6282+1G>C	ABCA4		Stargardt disease 1	Likely pathogenic(Last reviewed: Jan 30, 2021)	criteria provided, single submitter	VCV001048146	1	94467413	1	94001857	1048146	1036055		NC_000001.11:94001856:C:G
NM_000350.3(ABCA4):c.6255C>T (p.Leu2085=)	ABCA4		Cone-Rod Dystrophy, Recessive|Retinitis Pigmentosa, Recessive|Stargardt disease 1|not provided|ABCA4-Related Disorders|Stargardt Disease, Recessive|Macular degeneration	Conflicting interpretations of pathogenicity(Last reviewed: Nov 15, 2020)	criteria provided, conflicting interpretations	VCV000099441	1	94467441	1	94001885	99441	105330	rs61748519	NC_000001.11:94001884:G:A
NM_000350.3(ABCA4):c.6250G>A (p.Ala2084Thr)	ABCA4	A2084T	Retinal dystrophy|not provided	Uncertain significance(Last reviewed: Jan 24, 2020)	criteria provided, multiple submitters, no conflicts	VCV000855992	1	94467446	1	94001890	855992	824448		NC_000001.11:94001889:C:T
NM_000350.3(ABCA4):c.6249C>T (p.Ile2083=)	ABCA4		not specified|not provided|ABCA4-Related Disorders|Stargardt Disease, Recessive|Macular degeneration|Cone-Rod Dystrophy, Recessive|Retinitis Pigmentosa, Recessive	Benign/Likely benign(Last reviewed: Nov 26, 2020)	criteria provided, multiple submitters, no conflicts	VCV000099440	1	94467447	1	94001891	99440	105329	rs1801359	NC_000001.11:94001890:G:A
NM_000350.3(ABCA4):c.6245C>T (p.Ala2082Val)	ABCA4	A2082V	not provided	Uncertain significance(Last reviewed: Oct 8, 2020)	criteria provided, single submitter	VCV000958944	1	94467451	1	94001895	958944	942112		NC_000001.11:94001894:G:A
NM_000350.3(ABCA4):c.6238_6239del (p.Ser2080fs)	ABCA4	S2080fs	Retinal dystrophy|Stargardt disease 1|not provided	Pathogenic/Likely pathogenic(Last reviewed: Jan 30, 2021)	criteria provided, multiple submitters, no conflicts	VCV000099439	1	94467457 - 94467458	1	94001901 - 94001902	99439	105328	rs281865382	NC_000001.11:94001900:GAGAG:GAG
NM_000350.3(ABCA4):c.6230G>A (p.Arg2077Gln)	ABCA4	R2077Q	Stargardt disease 1	Likely pathogenic(Last reviewed: Jan 1, 2016)	criteria provided, single submitter	VCV000236145	1	94467466	1	94001910	236145	237636	rs886044759	NC_000001.11:94001909:C:T
NM_000350.3(ABCA4):c.6229C>T (p.Arg2077Trp)	ABCA4	R2077W	Stargardt disease|Cone-rod dystrophy 3|Retinal dystrophy|not provided|Stargardt disease 1	Pathogenic/Likely pathogenic(Last reviewed: Oct 23, 2020)	criteria provided, multiple submitters, no conflicts	VCV000099438	1	94467467	1	94001911	99438	105327	rs61750645	NC_000001.11:94001910:G:A
NM_000350.3(ABCA4):c.6221del (p.Gly2074fs)	ABCA4	G2074fs	Stargardt disease 1	Pathogenic(Last reviewed: May 28, 2019)	criteria provided, single submitter	VCV000801504	1	94467475	1	94001919	801504	790003	rs1571243037	NC_000001.11:94001918:CCCCC:CCCC
NM_000350.3(ABCA4):c.6221G>T (p.Gly2074Val)	ABCA4	G2074V	Retinal dystrophy|Cone-rod dystrophy 3|Retinitis pigmentosa 19|Cone-rod dystrophy 3|Stargardt disease 1|not provided	Conflicting interpretations of pathogenicity(Last reviewed: Aug 31, 2020)	criteria provided, conflicting interpretations	VCV000689736	1	94467475	1	94001919	689736	677405	rs367839100	NC_000001.11:94001918:C:A
NM_000350.3(ABCA4):c.6218G>C (p.Gly2073Ala)	ABCA4	G2073A	not provided	Uncertain significance(Last reviewed: Dec 17, 2019)	criteria provided, multiple submitters, no conflicts	VCV000429847	1	94467478	1	94001922	429847	421258	rs752850266	NC_000001.11:94001921:C:G
NM_000350.3(ABCA4):c.6215G>A (p.Ser2072Asn)	ABCA4	S2072N	not provided	Conflicting interpretations of pathogenicity(Last reviewed: Oct 23, 2020)	criteria provided, conflicting interpretations	VCV000498228	1	94467481	1	94001925	498228	489652	rs1553186514	NC_000001.11:94001924:C:T
NM_000350.3(ABCA4):c.6155del (p.Asn2052fs)	ABCA4	N2052fs	not provided	Pathogenic(Last reviewed: Mar 10, 2020)	criteria provided, single submitter	VCV001071050	1	94467541	1	94001985	1071050	1058837		NC_000001.11:94001984:TTT:TT
NM_000350.2(ABCA4):c.[5381C>A;6148G>C]	ABCA4	V2050L, A1794D	Stargardt disease 1	Likely pathogenic(Last reviewed: Jan 1, 2016)	criteria provided, single submitter	VCV000236131	1|1	94467548	1|1	94001992	236131	22923|105260	rs41292677|rs61751406	NC_000001.11:94001991:C:G|NC_000001.11:94014621:G:T
NM_000350.3(ABCA4):c.6148G>C (p.Val2050Leu)	ABCA4	V2050L	none provided|Retinal dystrophy|Stargardt disease 1|not specified|Retinitis pigmentosa|Cone dystrophy|Macular degeneration|not provided|ABCA4-Related Disorders|Stargardt Disease, Recessive|Retinitis Pigmentosa, Recessive|Cone-Rod Dystrophy, Recessive	Conflicting interpretations of pathogenicity(Last reviewed: Jan 30, 2021)	criteria provided, conflicting interpretations	VCV000007884	1	94467548	1	94001992	7884	22923	rs41292677	NC_000001.11:94001991:C:G
NM_000350.3(ABCA4):c.6147+2T>C	ABCA4		not provided	Pathogenic(Last reviewed: Nov 20, 2019)	criteria provided, single submitter	VCV000852872	1	94470995	1	94005439	852872	851321		NC_000001.11:94005438:A:G
NM_000350.3(ABCA4):c.6146del (p.Lys2049fs)	ABCA4	K2049fs	Stargardt disease 1|Stargardt disease	Pathogenic(Last reviewed: Jan 18, 2020)	criteria provided, multiple submitters, no conflicts	VCV000917611	1	94470998	1	94005442	917611	905881		NC_000001.11:94005441:TTTT:TTT
NM_000350.3(ABCA4):c.6122G>A (p.Gly2041Asp)	ABCA4	G2041D	Stargardt disease 1	Likely pathogenic(Last reviewed: Jan 30, 2021)	criteria provided, single submitter	VCV001048145	1	94471022	1	94005466	1048145	1036056		NC_000001.11:94005465:C:T
NM_000350.3(ABCA4):c.6119G>A (p.Arg2040Gln)	ABCA4	R2040Q	not provided|Retinitis pigmentosa 19|Retinal dystrophy|Stargardt disease 1	Conflicting interpretations of pathogenicity(Last reviewed: Jan 31, 2020)	criteria provided, conflicting interpretations	VCV000143076	1	94471025	1	94005469	143076	152794	rs148460146	NC_000001.11:94005468:C:T
NM_000350.3(ABCA4):c.6118C>T (p.Arg2040Ter)	ABCA4	R2040*	Stargardt disease 1|Cone-rod dystrophy 3|Age-related macular degeneration 2|Retinitis pigmentosa 19|Stargardt disease|not provided|Retinal dystrophy	Pathogenic(Last reviewed: May 21, 2020)	criteria provided, multiple submitters, no conflicts	VCV000099431	1	94471026	1	94005470	99431	105320	rs61753038	NC_000001.11:94005469:G:A
NM_000350.3(ABCA4):c.6113G>C (p.Arg2038Pro)	ABCA4	R2038P	Stargardt disease 1	Likely pathogenic(Last reviewed: Apr 9, 2019)	no assertion criteria provided	VCV000829831	1	94471031	1	94005475	829831	818175	rs767729255	NC_000001.11:94005474:C:G
NM_000350.3(ABCA4):c.6112C>T (p.Arg2038Trp)	ABCA4	R2038W	not provided|Retinal dystrophy|Stargardt disease 1	Pathogenic(Last reviewed: Oct 23, 2020)	criteria provided, multiple submitters, no conflicts	VCV000099430	1	94471032	1	94005476	99430	105319	rs61750643	NC_000001.11:94005475:G:A
NM_000350.3(ABCA4):c.6098T>G (p.Leu2033Arg)	ABCA4	L2033R	Retinal dystrophy|Stargardt disease	Likely pathogenic(Last reviewed: Apr 1, 2018)	no assertion criteria provided	VCV000438105	1	94471046	1	94005490	438105	431613	rs1553186896	NC_000001.11:94005489:A:C
NM_000350.3(ABCA4):c.6098T>C (p.Leu2033Pro)	ABCA4	L2033P	Stargardt disease 1	Likely pathogenic(Last reviewed: Jan 1, 2015)	no assertion criteria provided	VCV000438104	1	94471046	1	94005490	438104	431614	rs1553186896	NC_000001.11:94005489:A:G
NM_000350.3(ABCA4):c.6095A>G (p.His2032Arg)	ABCA4	H2032R	Retinal dystrophy|not provided	Conflicting interpretations of pathogenicity(Last reviewed: Oct 5, 2019)	criteria provided, conflicting interpretations	VCV000867188	1	94471049	1	94005493	867188	856039		NC_000001.11:94005492:T:C
NM_000350.3(ABCA4):c.6089G>A (p.Arg2030Gln)	ABCA4	R2030Q	Vitreoretinopathy|Stargardt disease 1|Cone-rod dystrophy 3|Age-related macular degeneration 2|Retinitis pigmentosa 19|Retinal dystrophy|Progressive cone dystrophy (without rod involvement)|Macular dystrophy|Age-related macular degeneration 2|not provided|Stargardt disease 1	Pathogenic/Likely pathogenic(Last reviewed: Oct 9, 2020)	criteria provided, multiple submitters, no conflicts	VCV000099428	1	94471055	1	94005499	99428	105317	rs61750641	NC_000001.11:94005498:C:T
NM_000350.3(ABCA4):c.6088C>T (p.Arg2030Ter)	ABCA4	R2030*	Cone-rod dystrophy 3|Age-related macular degeneration 2|Retinitis pigmentosa 19|Stargardt disease 1|not provided|Stargardt disease 1|Retinal dystrophy, early-onset severe|Stargardt disease|Retinitis pigmentosa 19|Retinal dystrophy	Pathogenic/Likely pathogenic(Last reviewed: Jan 30, 2021)	criteria provided, multiple submitters, no conflicts	VCV000007907	1	94471056	1	94005500	7907	22946	rs61751383	NC_000001.11:94005499:G:A
NM_000350.3(ABCA4):c.6079C>T (p.Leu2027Phe)	ABCA4	L2027F	not provided|Stargardt disease|Cone-rod dystrophy 3|Stargardt disease 1|Retinitis pigmentosa 19|Age-related macular degeneration 2|Cone-rod dystrophy 3|Stargardt disease 1|Retinal dystrophy	Pathogenic/Likely pathogenic(Last reviewed: Jan 30, 2021)	criteria provided, multiple submitters, no conflicts	VCV000007882	1	94471065	1	94005509	7882	22921	rs61751408	NC_000001.11:94005508:G:A
NM_000350.3(ABCA4):c.6077del (p.Leu2026fs)	ABCA4	L2026fs	Stargardt disease	Pathogenic(Last reviewed: Jun 23, 2019)	no assertion criteria provided	VCV000812195	1	94471067	1	94005511	812195	800450	rs1571245809	NC_000001.11:94005510:A:
NM_000350.3(ABCA4):c.6077T>C (p.Leu2026Pro)	ABCA4	L2026P	not provided|Stargardt disease 1|Stargardt disease 1|Cone-rod dystrophy 3|Age-related macular degeneration 2|Retinitis pigmentosa 19	Likely pathogenic(Last reviewed: Oct 31, 2018)	criteria provided, multiple submitters, no conflicts	VCV000236144	1	94471067	1	94005511	236144	237637	rs886044758	NC_000001.11:94005510:A:G
NM_000350.3(ABCA4):c.6069T>C (p.Ile2023=)	ABCA4		ABCA4-Related Disorders|Stargardt Disease, Recessive|not specified|not provided|Cone-Rod Dystrophy, Recessive|Retinitis Pigmentosa, Recessive|Age-related macular degeneration 2|Retinitis pigmentosa 19|Cone-rod dystrophy 3|Macular degeneration|Stargardt disease 1|none provided	Benign(Last reviewed: Jul 14, 2021)	criteria provided, multiple submitters, no conflicts	VCV000136235	1	94471075	1	94005519	136235	139938	rs1762114	NC_000001.11:94005518:A:G
NM_000350.3(ABCA4):c.6068T>C (p.Ile2023Thr)	ABCA4	I2023T	not provided	Uncertain significance(Last reviewed: Oct 5, 2020)	criteria provided, single submitter	VCV001023206	1	94471076	1	94005520	1023206	1003034		NC_000001.11:94005519:A:G
NM_000350.3(ABCA4):c.6007A>T (p.Ile2003Phe)	ABCA4	I2003F	Stargardt disease 1	Likely benign(Last reviewed: May 28, 2019)	criteria provided, single submitter	VCV000801505	1	94471137	1	94005581	801505	790004	rs1170554250	NC_000001.11:94005580:T:A
NM_000350.3(ABCA4):c.6006-16G>A	ABCA4		not provided|not specified|Age-related macular degeneration 2|Retinitis pigmentosa 19|Cone-rod dystrophy 3|Stargardt disease 1	Benign(Last reviewed: Jul 14, 2021)	criteria provided, multiple submitters, no conflicts	VCV000099426	1	94471154	1	94005598	99426	105315	rs4147863	NC_000001.11:94005597:C:T
NM_000350.3(ABCA4):c.6005+5G>A	ABCA4		not provided	Uncertain significance(Last reviewed: Jan 30, 2020)	criteria provided, single submitter	VCV001042746	1	94473185	1	94007629	1042746	1023519		NC_000001.11:94007628:C:T
NM_000350.3(ABCA4):c.6005+2T>G	ABCA4		not provided	Pathogenic(Last reviewed: Nov 20, 2019)	criteria provided, single submitter	VCV000859481	1	94473188	1	94007632	859481	850816		NC_000001.11:94007631:A:C
NM_000350.3(ABCA4):c.5973G>C (p.Val1991=)	ABCA4		Stargardt disease 1	Uncertain significance(Last reviewed: Jan 1, 2016)	criteria provided, single submitter	VCV000236143	1	94473222	1	94007666	236143	237638	rs886044757	NC_000001.11:94007665:C:G
NM_000350.3(ABCA4):c.5953C>T (p.Leu1985Phe)	ABCA4	L1985F	Cone-Rod Dystrophy, Recessive|ABCA4-Related Disorders|Stargardt Disease, Recessive|Retinitis Pigmentosa, Recessive|Macular degeneration	Uncertain significance(Last reviewed: Jan 12, 2018)	criteria provided, single submitter	VCV000298224	1	94473242	1	94007686	298224	283392	rs886046559	NC_000001.11:94007685:G:A
NM_000350.3(ABCA4):c.5951T>G (p.Met1984Arg)	ABCA4	M1984R	Retinal dystrophy|not provided	Uncertain significance(Last reviewed: Aug 27, 2019)	criteria provided, multiple submitters, no conflicts	VCV000866385	1	94473244	1	94007688	866385	856042		NC_000001.11:94007687:A:C
NM_000350.3(ABCA4):c.5942C>G (p.Thr1981Arg)	ABCA4	T1981R	Stargardt disease 1|Age-related macular degeneration 2	Likely pathogenic(Last reviewed: Jan 30, 2021)	criteria provided, multiple submitters, no conflicts	VCV000236142	1	94473253	1	94007697	236142	237639	rs752147871	NC_000001.11:94007696:G:C
NM_000350.3(ABCA4):c.5936C>T (p.Thr1979Ile)	ABCA4	T1979I	not provided|Stargardt disease 1	Pathogenic/Likely pathogenic(Last reviewed: Mar 1, 2019)	criteria provided, multiple submitters, no conflicts	VCV000099422	1	94473259	1	94007703	99422	105311	rs61753037	NC_000001.11:94007702:G:A
NM_000350.3(ABCA4):c.5932A>G (p.Lys1978Glu)	ABCA4	K1978E	not provided|Retinal dystrophy	Likely pathogenic(Last reviewed: Sep 26, 2017)	criteria provided, single submitter	VCV000417994	1	94473263	1	94007707	417994	405251	rs1064793014	NC_000001.11:94007706:T:C
NM_000350.3(ABCA4):c.5929G>A (p.Gly1977Ser)	ABCA4	G1977S	Retinitis pigmentosa|Retinal dystrophy|not provided	Pathogenic(Last reviewed: Oct 23, 2020)	criteria provided, multiple submitters, no conflicts	VCV000099421	1	94473266	1	94007710	99421	105310	rs61750639	NC_000001.11:94007709:C:T
NM_000350.3(ABCA4):c.5924G>T (p.Gly1975Val)	ABCA4	G1975V	Stargardt disease 1	Likely pathogenic(Last reviewed: Jan 30, 2021)	criteria provided, single submitter	VCV001048160	1	94473271	1	94007715	1048160	1036057		NC_000001.11:94007714:C:A
NM_000350.3(ABCA4):c.5923G>C (p.Gly1975Arg)	ABCA4	G1975R	not provided	Uncertain significance(Last reviewed: Oct 7, 2020)	criteria provided, single submitter	VCV000099420	1	94473272	1	94007716	99420	105309	rs61753036	NC_000001.11:94007715:C:G
NM_000350.3(ABCA4):c.5917del (p.Gly1972_Val1973insTer)	ABCA4		Age-related macular degeneration 2|not provided|Retinitis pigmentosa 19|Retinal dystrophy|Autosomal recessive retinitis pigmentosa|maculopathy|Stargardt disease 1	Pathogenic(Last reviewed: Oct 23, 2020)	criteria provided, multiple submitters, no conflicts	VCV000099419	1	94473278	1	94007722	99419	105308	rs61751389	NC_000001.11:94007721:C:
NM_000350.3(ABCA4):c.5907CCT[3] (p.Leu1971dup)	ABCA4		Stargardt disease	Pathogenic(Last reviewed: Jan 9, 2020)	criteria provided, single submitter	VCV000813142	1	94473282 - 94473283	1	94007726 - 94007727	813142	801310		NC_000001.11:94007726:AGGAGG:AGGAGGAGG
NM_000350.3(ABCA4):c.5912T>G (p.Leu1971Arg)	ABCA4	L1971R	not provided|Stargardt disease	Pathogenic(Last reviewed: May 1, 1998)	no assertion criteria provided	VCV000007893	1	94473283	1	94007727	7893	22932	rs61753034	NC_000001.11:94007726:A:C
NM_000350.3(ABCA4):c.5909T>C (p.Leu1970Pro)	ABCA4	L1970P	Stargardt disease 1	Likely pathogenic(Last reviewed: Jan 1, 2016)	criteria provided, single submitter	VCV000236141	1	94473286	1	94007730	236141	237640	rs886044756	NC_000001.11:94007729:A:G
NM_000350.3(ABCA4):c.5908C>T (p.Leu1970Phe)	ABCA4	L1970F	not specified|not provided|Retinal dystrophy|Stargardt disease 1|Vitreoretinopathy|ABCA4-Related Disorders|Stargardt disease	Conflicting interpretations of pathogenicity(Last reviewed: Nov 26, 2020)	criteria provided, conflicting interpretations	VCV000007892	1	94473287	1	94007731	7892	22931	rs28938473	NC_000001.11:94007730:G:A
NM_000350.3(ABCA4):c.5898+5del	ABCA4		not provided	Likely pathogenic(Last reviewed: Dec 6, 2019)	criteria provided, single submitter	VCV000841914	1	94473786	1	94008230	841914	851323		NC_000001.11:94008229:CCC:CC
NM_000350.3(ABCA4):c.5898+2T>C	ABCA4		not provided	Pathogenic(Last reviewed: Jul 15, 2020)	criteria provided, single submitter	VCV001073490	1	94473789	1	94008233	1073490	1058838		NC_000001.11:94008232:A:G
NM_000350.3(ABCA4):c.5898+1G>A	ABCA4		not provided|Retinal dystrophy	Pathogenic(Last reviewed: Oct 3, 2020)	criteria provided, multiple submitters, no conflicts	VCV000377408	1	94473790	1	94008234	377408	365228	rs61750638	NC_000001.11:94008233:C:T
NM_000350.2(ABCA4):c.[5512C>G;5882G>A]	ABCA4	G1961E, H1838D	Stargardt disease	Pathogenic(Last reviewed: Dec 13, 2017)	no assertion criteria provided	VCV000635154	1|1	94473807	1|1	94008251	635154	22927|105269	rs1800553|rs62642562	NC_000001.11:94008250:C:T|NC_000001.11:94011333:G:C
NM_000350.2(ABCA4):c.5882G>A	ABCA4	G1961E	Age-related macular degeneration 2|Retinitis pigmentosa 19|Stargardt disease 1|Cone-rod dystrophy 3|none provided|Retinal dystrophy|Macular dystrophy|Stargardt disease 1|MACULAR DEGENERATION, AGE-RELATED, 2, SUSCEPTIBILITY TO|Retinitis pigmentosa 19|Cone-rod dystrophy 3|Joubert syndrome 5|not provided|ABCA4-Related Disorders|Stargardt disease|Inborn genetic diseases	Conflicting interpretations of pathogenicity(Last reviewed: Jun 1, 2021)	criteria provided, conflicting interpretations	VCV000007888	1	94473807	1	94008251	7888	22927	rs1800553	NC_000001.11:94008250:C:T
NM_000350.3(ABCA4):c.5881G>A (p.Gly1961Arg)	ABCA4	G1961R	Stargardt disease 1|ABCA4-Related Disorders|not provided	Pathogenic/Likely pathogenic(Last reviewed: Oct 20, 2020)	criteria provided, multiple submitters, no conflicts	VCV000236140	1	94473808	1	94008252	236140	237641	rs142253670	NC_000001.11:94008251:C:T
NM_000350.3(ABCA4):c.5844A>G (p.Pro1948=)	ABCA4		ABCA4-Related Disorders|Stargardt Disease, Recessive|Cone-Rod Dystrophy, Recessive|not provided|Retinitis Pigmentosa, Recessive|Age-related macular degeneration 2|Retinitis pigmentosa 19|Cone-rod dystrophy 3|Macular degeneration|not specified|none provided|Stargardt disease 1	Benign/Likely benign(Last reviewed: Jul 14, 2021)	criteria provided, multiple submitters, no conflicts	VCV000136234	1	94473845	1	94008289	136234	139937	rs2275029	NC_000001.11:94008288:T:C
NM_000350.3(ABCA4):c.5843C>T (p.Pro1948Leu)	ABCA4	P1948L	not provided|not specified|ABCA4-Related Disorders|Stargardt Disease, Recessive|Macular degeneration|Age-related macular degeneration 2|Cone-Rod Dystrophy, Recessive|Retinitis Pigmentosa, Recessive	Conflicting interpretations of pathogenicity(Last reviewed: Mar 21, 2020)	criteria provided, conflicting interpretations	VCV000099413	1	94473846	1	94008290	99413	105302	rs56142141	NC_000001.11:94008289:G:A
NM_000350.3(ABCA4):c.5836-2A>G	ABCA4		not provided	Pathogenic(Last reviewed: Sep 11, 2020)	criteria provided, single submitter	VCV001073004	1	94473855	1	94008299	1073004	1058839		NC_000001.11:94008298:T:C
NM_000350.3(ABCA4):c.5836-11G>A	ABCA4		not specified|not provided|ABCA4-Related Disorders|Stargardt Disease, Recessive|Cone-Rod Dystrophy, Recessive|Retinitis Pigmentosa, Recessive|Age-related macular degeneration 2|Retinitis pigmentosa 19|Cone-rod dystrophy 3|Macular degeneration|Stargardt disease 1	Benign/Likely benign(Last reviewed: Jul 14, 2021)	criteria provided, multiple submitters, no conflicts	VCV000099408	1	94473864	1	94008308	99408	105297	rs1800739	NC_000001.11:94008307:C:T
NM_000350.3(ABCA4):c.5836-43C>A	ABCA4		Cone-rod dystrophy 3|Retinitis pigmentosa 19|not provided|not specified|Stargardt disease 1|Age-related macular degeneration 2	Benign(Last reviewed: Jul 14, 2021)	criteria provided, multiple submitters, no conflicts	VCV000255925	1	94473896	1	94008340	255925	250030	rs2275031	NC_000001.11:94008339:G:T
NM_000350.3(ABCA4):c.5828T>C (p.Leu1943Pro)	ABCA4	L1943P	not provided|Stargardt disease 1	Conflicting interpretations of pathogenicity(Last reviewed: Feb 7, 2020)	criteria provided, conflicting interpretations	VCV000236139	1	94474314	1	94008758	236139	237642	rs886044755	NC_000001.11:94008757:A:G
NM_000350.3(ABCA4):c.5819T>C (p.Leu1940Pro)	ABCA4	L1940P	Stargardt disease 1|not provided|Stargardt disease|Cone-rod dystrophy 3	Pathogenic/Likely pathogenic(Last reviewed: Jan 27, 2020)	criteria provided, multiple submitters, no conflicts	VCV000007911	1	94474323	1	94008767	7911	22950	rs61753033	NC_000001.11:94008766:A:G
NM_000350.3(ABCA4):c.5814A>G (p.Leu1938=)	ABCA4		not provided|ABCA4-Related Disorders|Stargardt Disease, Recessive|Cone-Rod Dystrophy, Recessive|Retinitis Pigmentosa, Recessive|not specified|Age-related macular degeneration 2|Retinitis pigmentosa 19|Cone-rod dystrophy 3|Macular degeneration|none provided|Stargardt disease 1	Benign/Likely benign(Last reviewed: Jul 14, 2021)	criteria provided, multiple submitters, no conflicts	VCV000099407	1	94474328	1	94008772	99407	105296	rs4147857	NC_000001.11:94008771:T:C
NM_000350.3(ABCA4):c.5774G>T (p.Arg1925Ile)	ABCA4	R1925I	Stargardt disease|not provided	Conflicting interpretations of pathogenicity(Last reviewed: Nov 1, 2020)	criteria provided, conflicting interpretations	VCV000806159	1	94474368	1	94008812	806159	794733	rs1208195953	NC_000001.11:94008811:C:A
NM_000350.3(ABCA4):c.5762_5763del (p.Val1921fs)	ABCA4	V1921fs	Stargardt disease 1	Likely pathogenic(Last reviewed: Jan 30, 2021)	criteria provided, single submitter	VCV001048158	1	94474379 - 94474380	1	94008823 - 94008824	1048158	1036058		NC_000001.11:94008822:CACA:CA
NM_000350.3(ABCA4):c.5715-25A>C	ABCA4		Age-related macular degeneration 2|Cone-rod dystrophy 3|Stargardt disease 1|Retinitis pigmentosa 19|not provided|not specified	Benign(Last reviewed: Jul 14, 2021)	criteria provided, multiple submitters, no conflicts	VCV000099404	1	94474452	1	94008896	99404	105293	rs4147856	NC_000001.11:94008895:T:G
NM_000350.3(ABCA4):c.5714+5G>A	ABCA4		Stargardt disease 1|Retinal dystrophy|Age-related macular degeneration 2|Cone-rod dystrophy 3|Stargardt disease|Retinitis pigmentosa 19|Stargardt disease|Cone-rod dystrophy|ABCA4-Related Disorders|not provided	Pathogenic/Likely pathogenic(Last reviewed: Apr 8, 2021)	criteria provided, multiple submitters, no conflicts	VCV000099403	1	94476351	1	94010795	99403	105292	rs61751407	NC_000001.11:94010794:C:T
NM_000350.3(ABCA4):c.5714+4C>T	ABCA4		not provided|Stargardt disease 1	Uncertain significance(Last reviewed: Sep 12, 2020)	criteria provided, multiple submitters, no conflicts	VCV000236138	1	94476352	1	94010796	236138	237643	rs376586802	NC_000001.11:94010795:G:A
NM_000350.3(ABCA4):c.5714+1G>T	ABCA4		Stargardt disease 1|not provided	Pathogenic/Likely pathogenic(Last reviewed: Jun 1, 2021)	criteria provided, multiple submitters, no conflicts	VCV000801506	1	94476355	1	94010799	801506	790005	rs1232476760	NC_000001.11:94010798:C:A
NM_000350.3(ABCA4):c.5712A>G (p.Gln1904=)	ABCA4		Cone-Rod Dystrophy, Recessive|ABCA4-Related Disorders|Stargardt Disease, Recessive|Retinitis Pigmentosa, Recessive|not provided|Macular degeneration	Conflicting interpretations of pathogenicity(Last reviewed: Dec 31, 2019)	criteria provided, conflicting interpretations	VCV000298225	1	94476358	1	94010802	298225	283260	rs191506332	NC_000001.11:94010801:T:C
NM_000350.3(ABCA4):c.5690_5704del (p.Gln1897_Phe1901del)	ABCA4		Stargardt disease 1	Likely pathogenic(Last reviewed: Jan 30, 2021)	criteria provided, single submitter	VCV001048174	1	94476366 - 94476380	1	94010810 - 94010824	1048174	1036059		NC_000001.11:94010809:GGAAGAAGTGGCGCTGGA:GGA
NM_000350.3(ABCA4):c.5693G>A (p.Arg1898His)	ABCA4	R1898H	not provided|Inborn genetic diseases|Retinal dystrophy|Age-related macular degeneration 2|Stargardt disease|ABCA4-Related Disorders|Retinitis pigmentosa|Stargardt disease 1	Conflicting interpretations of pathogenicity(Last reviewed: Jan 23, 2021)	criteria provided, conflicting interpretations	VCV000099398	1	94476377	1	94010821	99398	105287	rs1800552	NC_000001.11:94010820:C:T
NM_000350.3(ABCA4):c.5692C>T (p.Arg1898Cys)	ABCA4	R1898C	not provided	Uncertain significance(Last reviewed: Nov 1, 2020)	criteria provided, multiple submitters, no conflicts	VCV001013243	1	94476378	1	94010822	1013243	1000225		NC_000001.11:94010821:G:A
NM_000350.3(ABCA4):c.5691G>T (p.Gln1897His)	ABCA4	Q1897H	not provided|Stargardt disease 1	Conflicting interpretations of pathogenicity(Last reviewed: Jan 30, 2021)	criteria provided, conflicting interpretations	VCV001000328	1	94476379	1	94010823	1000328	987772		NC_000001.11:94010822:C:A
NM_000350.3(ABCA4):c.5687T>A (p.Val1896Asp)	ABCA4	V1896D	not provided	Uncertain significance(Last reviewed: Nov 23, 2019)	criteria provided, single submitter	VCV000099397	1	94476383	1	94010827	99397	105286	rs61750636	NC_000001.11:94010826:A:T
NM_000350.3(ABCA4):c.5682G>C (p.Leu1894=)	ABCA4		not provided|ABCA4-Related Disorders|Stargardt Disease, Recessive|Cone-Rod Dystrophy, Recessive|Retinitis Pigmentosa, Recessive|Age-related macular degeneration 2|Retinitis pigmentosa 19|Cone-rod dystrophy 3|Macular degeneration|Stargardt disease 1|none provided|not specified	Benign/Likely benign(Last reviewed: Jul 14, 2021)	criteria provided, multiple submitters, no conflicts	VCV000099396	1	94476388	1	94010832	99396	105285	rs1801574	NC_000001.11:94010831:C:G
NM_000350.3(ABCA4):c.5656G>A (p.Gly1886Arg)	ABCA4	G1886R	Stargardt disease 1	Likely pathogenic(Last reviewed: Jan 1, 2016)	criteria provided, single submitter	VCV000236137	1	94476414	1	94010858	236137	237644	rs886044754	NC_000001.11:94010857:C:T
NM_000350.3(ABCA4):c.5642C>T (p.Ala1881Val)	ABCA4	A1881V	not provided|ABCA4-Related Disorders	Conflicting interpretations of pathogenicity(Last reviewed: Oct 23, 2020)	criteria provided, conflicting interpretations	VCV000853893	1	94476428	1	94010872	853893	824455		NC_000001.11:94010871:G:A
NM_000350.3(ABCA4):c.5610C>A (p.Phe1870Leu)	ABCA4	F1870L	Macular degeneration|Cone-Rod Dystrophy, Recessive|Retinitis Pigmentosa, Recessive|ABCA4-Related Disorders|Stargardt Disease, Recessive	Uncertain significance(Last reviewed: Jan 12, 2018)	criteria provided, single submitter	VCV000298226	1	94476460	1	94010904	298226	283261	rs886046560	NC_000001.11:94010903:G:T
NM_000350.3(ABCA4):c.5606C>T (p.Pro1869Leu)	ABCA4	P1869L	not provided|Stargardt disease 1	Conflicting interpretations of pathogenicity(Last reviewed: Feb 26, 2020)	criteria provided, conflicting interpretations	VCV000236136	1	94476464	1	94010908	236136	237645	rs376925793	NC_000001.11:94010907:G:A
NM_000350.3(ABCA4):c.[5603A>T;5714+5G>A]	ABCA4	N1868I	Stargardt disease 1	Likely pathogenic(Last reviewed: Jan 30, 2021)	criteria provided, single submitter	VCV001048131	1|1	94476467	1|1	94010911	1048131	105279|105292	rs1801466|rs61751407	NC_000001.11:94010910:T:A|NC_000001.11:94010794:C:T
NM_000350.3(ABCA4):c.5603A>T (p.Asn1868Ile)	ABCA4	N1868I	not provided|Stargardt disease 1|not specified|Age-related macular degeneration 2|Cone-rod dystrophy 3|Stargardt disease|ABCA4-Related Disorders|Stargardt Disease, Recessive|Cone-Rod Dystrophy, Recessive|Retinitis Pigmentosa, Recessive|Macular degeneration	Conflicting interpretations of pathogenicity(Last reviewed: Jan 30, 2021)	criteria provided, conflicting interpretations	VCV000099390	1	94476467	1	94010911	99390	105279	rs1801466	NC_000001.11:94010910:T:A
NM_000350.3(ABCA4):c.5585-70C>T	ABCA4		Age-related macular degeneration 2|not provided|Retinitis pigmentosa 19|Cone-rod dystrophy 3|Stargardt disease 1	Benign(Last reviewed: Jul 14, 2021)	criteria provided, single submitter	VCV000099389	1	94476555	1	94010999	99389	105278	rs537831	NC_000001.11:94010998:G:A
NM_000350.3(ABCA4):c.5584+6T>C	ABCA4		Stargardt disease|not provided|Stargardt disease 1	Pathogenic(Last reviewed: Nov 1, 2018)	criteria provided, single submitter	VCV000099385	1	94476812	1	94011256	99385	105274	rs61750633	NC_000001.11:94011255:A:G
NM_000350.3(ABCA4):c.5572T>A (p.Tyr1858Asn)	ABCA4	Y1858N	not provided	Conflicting interpretations of pathogenicity(Last reviewed: Jun 16, 2020)	criteria provided, conflicting interpretations	VCV000377406	1	94476830	1	94011274	377406	365522	rs371489809	NC_000001.11:94011273:A:T
NM_000350.3(ABCA4):c.5558C>A (p.Ala1853Asp)	ABCA4	A1853D	Stargardt disease 1	Likely pathogenic(Last reviewed: Jan 1, 2016)	criteria provided, single submitter	VCV000236135	1	94476844	1	94011288	236135	237646	rs886044753	NC_000001.11:94011287:G:T
NM_000350.3(ABCA4):c.5549T>C (p.Leu1850Pro)	ABCA4	L1850P	Stargardt disease 1|not provided	Pathogenic/Likely pathogenic(Last reviewed: Jun 20, 2020)	criteria provided, multiple submitters, no conflicts	VCV000197055	1	94476853	1	94011297	197055	194216	rs377311148	NC_000001.11:94011296:A:G
NM_000350.3(ABCA4):c.5537T>C (p.Ile1846Thr)	ABCA4	I1846T	not provided	Pathogenic(Last reviewed: Sep 11, 2020)	criteria provided, single submitter	VCV000099383	1	94476865	1	94011309	99383	105272	rs61750575	NC_000001.11:94011308:A:G
NM_000350.3(ABCA4):c.5530G>T (p.Gly1844Cys)	ABCA4	G1844C	Stargardt disease 1	Uncertain significance(Last reviewed: Apr 8, 2021)	criteria provided, single submitter	VCV001065669	1	94476872	1	94011316	1065669	1054024		NC_000001.11:94011315:C:A
NM_000350.3(ABCA4):c.5527C>T (p.Arg1843Trp)	ABCA4	R1843W	not provided	Conflicting interpretations of pathogenicity(Last reviewed: Sep 25, 2020)	criteria provided, conflicting interpretations	VCV000099382	1	94476875	1	94011319	99382	105271	rs62642576	NC_000001.11:94011318:G:A
NM_000350.3(ABCA4):c.5516T>C (p.Phe1839Ser)	ABCA4	F1839S	Stargardt disease 1	Likely pathogenic(Last reviewed: Jan 1, 2015)	no assertion criteria provided	VCV000438103	1	94476886	1	94011330	438103	431615	rs1297857869	NC_000001.11:94011329:A:G
NM_000350.3(ABCA4):c.5513A>G (p.His1838Arg)	ABCA4	H1838R	Stargardt disease 1	Likely pathogenic(Last reviewed: Jan 1, 2016)	criteria provided, single submitter	VCV000236134	1	94476889	1	94011333	236134	237647	rs886044752	NC_000001.11:94011332:T:C
NM_000350.3(ABCA4):c.5512C>A (p.His1838Asn)	ABCA4	H1838N	Stargardt disease 1	Likely pathogenic(Last reviewed: Jan 1, 2016)	criteria provided, single submitter	VCV000236133	1	94476890	1	94011334	236133	237648	rs62642562	NC_000001.11:94011333:G:T
NM_000350.3(ABCA4):c.5512C>G (p.His1838Asp)	ABCA4	H1838D	not provided|Stargardt disease 1	Likely pathogenic(Last reviewed: Jun 17, 2021)	criteria provided, multiple submitters, no conflicts	VCV000099380	1	94476890	1	94011334	99380	105269	rs62642562	NC_000001.11:94011333:G:C
NM_000350.3(ABCA4):c.5478C>T (p.Asn1826=)	ABCA4		Stargardt disease 1	Uncertain significance(Last reviewed: Jan 1, 2016)	criteria provided, single submitter	VCV000236132	1	94476924	1	94011368	236132	237649	rs762632312	NC_000001.11:94011367:G:A
NM_000350.3(ABCA4):c.5463G>A (p.Thr1821=)	ABCA4		not provided|Stargardt disease 1	Uncertain significance(Last reviewed: Mar 16, 2020)	criteria provided, single submitter	VCV000438102	1	94476939	1	94011383	438102	431616	rs367857935	NC_000001.11:94011382:C:T
NM_000350.3(ABCA4):c.5461-1G>T	ABCA4		not provided|Stargardt disease 1	Pathogenic/Likely pathogenic(Last reviewed: Apr 8, 2021)	criteria provided, multiple submitters, no conflicts	VCV001065650	1	94476942	1	94011386	1065650	1054025		NC_000001.11:94011385:C:A
NM_000350.3(ABCA4):c.5461-6T>C	ABCA4		Stargardt disease 1	Likely pathogenic(Last reviewed: Jan 30, 2021)	criteria provided, single submitter	VCV001048136	1	94476947	1	94011391	1048136	1036060		NC_000001.11:94011390:A:G
NM_000350.3(ABCA4):c.[5461-10T>C;5603A>T]	ABCA4	N1868I	Stargardt disease 1	Likely pathogenic(Last reviewed: Jan 30, 2021)	criteria provided, single submitter	VCV001048134	1|1	94476951	1|1	94011395	1048134	98777|105279	rs1800728|rs1801466	NC_000001.11:94011394:A:G|NC_000001.11:94010910:T:A
NM_000350.3(ABCA4):c.5461-10T>C	ABCA4		Macular dystrophy|Benign concentric annular macular dystrophy|Cone-rod dystrophy 3|Retinitis pigmentosa 19|Stargardt disease|not specified|Age-related macular degeneration 2|Retinitis pigmentosa|Retinal dystrophy|Retinitis pigmentosa 19|Stargardt disease 1|Cone-rod dystrophy 3|Age-related macular degeneration 2|Stargardt disease 1|not provided	Pathogenic/Likely pathogenic(Last reviewed: Apr 8, 2021)	criteria provided, multiple submitters, no conflicts	VCV000092870	1	94476951	1	94011395	92870	98777	rs1800728	NC_000001.11:94011394:A:G
NM_000350.3(ABCA4):c.5460+6C>T	ABCA4		Cone-Rod Dystrophy, Recessive|Retinitis Pigmentosa, Recessive|ABCA4-Related Disorders|Stargardt Disease, Recessive|Macular degeneration	Uncertain significance(Last reviewed: Jan 12, 2018)	criteria provided, single submitter	VCV000298227	1	94480093	1	94014537	298227	283399	rs886046561	NC_000001.11:94014536:G:A
NM_000350.3(ABCA4):c.5460+1G>T	ABCA4		Retinal dystrophy|not provided	Pathogenic/Likely pathogenic(Last reviewed: Sep 28, 2020)	criteria provided, multiple submitters, no conflicts	VCV000867161	1	94480098	1	94014542	867161	857145		NC_000001.11:94014541:C:A
NM_000350.3(ABCA4):c.5460+1G>A	ABCA4		not provided|Retinitis pigmentosa|Autosomal recessive retinitis pigmentosa|Stargardt disease	Pathogenic(Last reviewed: Mar 15, 2019)	criteria provided, single submitter	VCV000099375	1	94480098	1	94014542	99375	105264	rs61753030	NC_000001.11:94014541:C:T
NM_000350.3(ABCA4):c.5459G>C (p.Arg1820Pro)	ABCA4	R1820P	not provided	Uncertain significance(Last reviewed: Jul 10, 2020)	criteria provided, single submitter	VCV000099374	1	94480100	1	94014544	99374	105263	rs62646875	NC_000001.11:94014543:C:G
NM_000350.3(ABCA4):c.5413A>G (p.Asn1805Asp)	ABCA4	N1805D	not provided|Age-related macular degeneration 2|Retinal dystrophy|Stargardt disease 1	Conflicting interpretations of pathogenicity(Last reviewed: Jan 30, 2021)	criteria provided, conflicting interpretations	VCV000099373	1	94480146	1	94014590	99373	105262	rs61753029	NC_000001.11:94014589:T:C
NM_000350.3(ABCA4):c.5406C>T (p.Ile1802=)	ABCA4		Macular degeneration|Cone-Rod Dystrophy, Recessive|ABCA4-Related Disorders|Stargardt Disease, Recessive|Retinitis Pigmentosa, Recessive	Uncertain significance(Last reviewed: Jan 13, 2018)	criteria provided, single submitter	VCV000298228	1	94480153	1	94014597	298228	281973	rs202199507	NC_000001.11:94014596:G:A
NM_000350.3(ABCA4):c.5381C>A (p.Ala1794Asp)	ABCA4	A1794D	Stargardt disease 1|Retinal dystrophy|not provided	Pathogenic/Likely pathogenic(Last reviewed: Jan 30, 2021)	criteria provided, multiple submitters, no conflicts	VCV000099371	1	94480178	1	94014622	99371	105260	rs61751406	NC_000001.11:94014621:G:T
NM_000350.3(ABCA4):c.5380G>C (p.Ala1794Pro)	ABCA4	A1794P	Stargardt disease|not provided	Pathogenic/Likely pathogenic(Last reviewed: Feb 1, 2021)	criteria provided, multiple submitters, no conflicts	VCV000812197	1	94480179	1	94014623	812197	800452	rs1571252997	NC_000001.11:94014622:C:G
NM_000350.3(ABCA4):c.5377G>A (p.Val1793Met)	ABCA4	V1793M	Stargardt disease 1	Likely pathogenic(Last reviewed: Jan 30, 2021)	criteria provided, single submitter	VCV001048142	1	94480182	1	94014626	1048142	1036061		NC_000001.11:94014625:C:T
NM_000350.3(ABCA4):c.5363C>T (p.Pro1788Leu)	ABCA4	P1788L	Stargardt disease 1	Likely pathogenic(Last reviewed: Jan 1, 2016)	criteria provided, single submitter	VCV000236130	1	94480196	1	94014640	236130	237650	rs886044751	NC_000001.11:94014639:G:A
NM_000350.3(ABCA4):c.5351T>G (p.Leu1784Arg)	ABCA4	L1784R	Stargardt disease	Pathogenic(Last reviewed: Jun 23, 2019)	no assertion criteria provided	VCV000812198	1	94480208	1	94014652	812198	800453	rs746252741	NC_000001.11:94014651:A:C
NM_000350.3(ABCA4):c.5338C>G (p.Pro1780Ala)	ABCA4	P1780A	Retinal dystrophy|not provided|Stargardt disease 1|ABCA4-Related Disorders	Conflicting interpretations of pathogenicity(Last reviewed: Oct 4, 2020)	criteria provided, conflicting interpretations	VCV000007912	1	94480221	1	94014665	7912	22951	rs121909207	NC_000001.11:94014664:G:C
NM_000350.3(ABCA4):c.5329A>T (p.Met1777Leu)	ABCA4	M1777L	Stargardt disease 1|not provided|Isolated macular dystrophy	Conflicting interpretations of pathogenicity(Last reviewed: Jan 30, 2021)	criteria provided, conflicting interpretations	VCV000813140	1	94480230	1	94014674	813140	801311		NC_000001.11:94014673:T:A
NM_000350.3(ABCA4):c.5327C>T (p.Pro1776Leu)	ABCA4	P1776L	not provided	Pathogenic/Likely pathogenic(Last reviewed: Jul 4, 2019)	criteria provided, multiple submitters, no conflicts	VCV000431947	1	94480232	1	94014676	431947	425388	rs1553187939	NC_000001.11:94014675:G:A
NM_000350.3(ABCA4):c.5324T>A (p.Ile1775Asn)	ABCA4	I1775N	not provided	Uncertain significance(Last reviewed: Mar 24, 2020)	criteria provided, single submitter	VCV001040597	1	94480235	1	94014679	1040597	1023523		NC_000001.11:94014678:A:T
NM_000350.3(ABCA4):c.5318C>A (p.Ala1773Glu)	ABCA4	A1773E	not provided	Likely pathogenic(Last reviewed: Oct 8, 2020)	criteria provided, single submitter	VCV000940353	1	94480241	1	94014685	940353	930674		NC_000001.11:94014684:G:T
NM_000350.3(ABCA4):c.5318C>T (p.Ala1773Val)	ABCA4	A1773V	Retinal dystrophy|not provided|Stargardt disease|Stargardt disease 1	Pathogenic/Likely pathogenic(Last reviewed: Feb 1, 2021)	criteria provided, multiple submitters, no conflicts	VCV000236129	1	94480241	1	94014685	236129	237651	rs760549861	NC_000001.11:94014684:G:A
NM_000350.3(ABCA4):c.5316G>A (p.Trp1772Ter)	ABCA4	W1772*	Retinal dystrophy|Stargardt disease|Stargardt disease 1|not provided	Pathogenic/Likely pathogenic(Last reviewed: Jan 30, 2021)	criteria provided, multiple submitters, no conflicts	VCV000099367	1	94480243	1	94014687	99367	105256	rs61750571	NC_000001.11:94014686:C:T
NM_000350.3(ABCA4):c.5312+3A>T	ABCA4		ABCA4-Related Disorders	Uncertain significance(Last reviewed: Oct 18, 2017)	criteria provided, single submitter	VCV000632118	1	94481292	1	94015736	632118	620729	rs767451031	NC_000001.11:94015735:T:A
NM_000350.3(ABCA4):c.5312+1G>A	ABCA4		not provided|Cone-rod degeneration|Age-related macular degeneration 2|Stargardt disease 1|Retinal dystrophy	Pathogenic(Last reviewed: Jun 2, 2020)	criteria provided, multiple submitters, no conflicts	VCV000236128	1	94481294	1	94015738	236128	237652	rs886044750	NC_000001.11:94015737:C:T
NM_000350.3(ABCA4):c.5311G>A (p.Gly1771Arg)	ABCA4	G1771R	Stargardt disease 1|not provided	Conflicting interpretations of pathogenicity(Last reviewed: Jan 30, 2021)	criteria provided, conflicting interpretations	VCV001048172	1	94481296	1	94015740	1048172	1036062		NC_000001.11:94015739:C:T
NM_000350.3(ABCA4):c.5308T>G (p.Tyr1770Asp)	ABCA4	Y1770D	Retinal dystrophy|not provided	Uncertain significance(Last reviewed: Jul 15, 2020)	criteria provided, multiple submitters, no conflicts	VCV000866504	1	94481299	1	94015743	866504	856055		NC_000001.11:94015742:A:C
NM_000350.3(ABCA4):c.5289del (p.Val1764fs)	ABCA4	V1764fs	not provided|Retinal dystrophy	Pathogenic/Likely pathogenic(Last reviewed: Sep 9, 2020)	criteria provided, multiple submitters, no conflicts	VCV000502651	1	94481318	1	94015762	502651	494074	rs1553188071	NC_000001.11:94015761:AA:A
NM_000350.3(ABCA4):c.5281_5289del (p.Pro1761_Leu1763del)	ABCA4		not provided	Uncertain significance(Last reviewed: Nov 27, 2019)	criteria provided, single submitter	VCV000099364	1	94481318 - 94481326	1	94015762 - 94015770	99364	105253	rs61753027	NC_000001.11:94015761:AAGGGCAGGAAGG:AAGG
NM_000350.3(ABCA4):c.5288T>C (p.Leu1763Pro)	ABCA4	L1763P	not provided|Stargardt disease 1	Likely pathogenic(Last reviewed: Jan 1, 2016)	criteria provided, single submitter	VCV000099365	1	94481319	1	94015763	99365	105254	rs61753028	NC_000001.11:94015762:A:G
NM_000350.3(ABCA4):c.5285C>A (p.Ala1762Asp)	ABCA4	A1762D	Cone-rod dystrophy 3|Stargardt disease 1	Pathogenic(Last reviewed: Jul 1, 2008)	no assertion criteria provided	VCV000007909	1	94481322	1	94015766	7909	22948	rs121909206	NC_000001.11:94015765:G:T
NM_000350.3(ABCA4):c.5242G>A (p.Gly1748Arg)	ABCA4	G1748R	not provided	Uncertain significance(Last reviewed: Nov 20, 2019)	criteria provided, single submitter	VCV000099361	1	94481365	1	94015809	99361	105250	rs61753025	NC_000001.11:94015808:C:T
NM_000350.3(ABCA4):c.5222_5232del (p.Leu1741fs)	ABCA4	L1741fs	Retinal dystrophy|not provided	Pathogenic(Last reviewed: Jan 20, 2020)	criteria provided, multiple submitters, no conflicts	VCV000099359	1	94481375 - 94481385	1	94015819 - 94015829	99359	105248	rs61750569	NC_000001.11:94015818:GCCCACCACCAGCCCA:GCCCA
NM_000350.3(ABCA4):c.5197-4C>T	ABCA4		Macular degeneration|Cone-Rod Dystrophy, Recessive|ABCA4-Related Disorders|Stargardt Disease, Recessive|Retinitis Pigmentosa, Recessive	Uncertain significance(Last reviewed: Jan 13, 2018)	criteria provided, single submitter	VCV000298229	1	94481414	1	94015858	298229	283400	rs758825834	NC_000001.11:94015857:G:A
NM_000350.3(ABCA4):c.5196+1159G>A	ABCA4		not specified|none provided|Stargardt disease 1	Benign/Likely benign(Last reviewed: Nov 4, 2019)	criteria provided, multiple submitters, no conflicts	VCV000516808	1	94483979	1	94018423	516808	498850	rs80110715	NC_000001.11:94018422:C:T
NM_000350.3(ABCA4):c.5196+1137G>A	ABCA4		not provided|Stargardt disease 1|Stargardt disease|Retinitis pigmentosa 19|Retinal dystrophy|Macular dystrophy	Pathogenic/Likely pathogenic(Last reviewed: Oct 18, 2020)	criteria provided, multiple submitters, no conflicts	VCV000438100	1	94484001	1	94018445	438100	431618	rs778234759	NC_000001.11:94018444:C:T
NM_000350.3(ABCA4):c.5196+1136C>A	ABCA4		Retinal dystrophy|not specified|Stargardt disease 1	Conflicting interpretations of pathogenicity(Last reviewed: Aug 2, 2019)	criteria provided, conflicting interpretations	VCV000516809	1	94484002	1	94018446	516809	498604	rs114147805	NC_000001.11:94018445:G:T
NM_000350.3(ABCA4):c.5196+1056A>G	ABCA4		Retinal dystrophy|not provided|Stargardt disease 1	Conflicting interpretations of pathogenicity(Last reviewed: Jan 30, 2021)	criteria provided, conflicting interpretations	VCV000236127	1	94484082	1	94018526	236127	237653	rs886044749	NC_000001.11:94018525:T:C
NM_000350.3(ABCA4):c.5196+1013A>G	ABCA4		Stargardt disease 1	Uncertain significance(Last reviewed: Jan 1, 2016)	criteria provided, single submitter	VCV000236126	1	94484125	1	94018569	236126	237654	rs886044748	NC_000001.11:94018568:T:C
NM_000350.3(ABCA4):c.5196+2T>C	ABCA4		Stargardt disease 1|Retinal dystrophy|not provided	Pathogenic/Likely pathogenic(Last reviewed: Jan 30, 2021)	criteria provided, multiple submitters, no conflicts	VCV000099355	1	94485136	1	94019580	99355	105244	rs61751405	NC_000001.11:94019579:A:G
NM_000350.3(ABCA4):c.5196+1G>A	ABCA4		not provided|Retinal dystrophy|maculopathy|Stargardt disease 1|Age-related macular degeneration 2	Pathogenic(Last reviewed: Apr 8, 2021)	criteria provided, multiple submitters, no conflicts	VCV000099351	1	94485137	1	94019581	99351	105240	rs61751377	NC_000001.11:94019580:C:T
NM_000350.3(ABCA4):c.5189G>A (p.Trp1730Ter)	ABCA4	W1730*	Retinal dystrophy|Stargardt disease 1|Stargardt disease	Pathogenic/Likely pathogenic(Last reviewed: Aug 6, 2018)	criteria provided, multiple submitters, no conflicts	VCV000236125	1	94485145	1	94019589	236125	237655	rs886044747	NC_000001.11:94019588:C:T
NM_000350.3(ABCA4):c.5186T>C (p.Leu1729Pro)	ABCA4	L1729P	not provided|Retinal dystrophy	Pathogenic(Last reviewed: Oct 9, 2020)	criteria provided, multiple submitters, no conflicts	VCV000099350	1	94485148	1	94019592	99350	105239	rs61750567	NC_000001.11:94019591:A:G
NM_000350.3(ABCA4):c.5172G>A (p.Trp1724Ter)	ABCA4	W1724*	Stargardt disease 1|ABCA4-Related Disorders|not provided	Pathogenic/Likely pathogenic(Last reviewed: Jan 30, 2021)	criteria provided, multiple submitters, no conflicts	VCV000634547	1	94485162	1	94019606	634547	622315	rs1557767754	NC_000001.11:94019605:C:T
NM_000350.3(ABCA4):c.5169C>G (p.Tyr1723Ter)	ABCA4	Y1723*	not provided|Stargardt disease	Pathogenic(Last reviewed: Sep 11, 2020)	criteria provided, single submitter	VCV000812200	1	94485165	1	94019609	812200	800455	rs1437993640	NC_000001.11:94019608:G:C
NM_000350.3(ABCA4):c.5161_5162del (p.Thr1721fs)	ABCA4	T1721fs	Stargardt disease 1|Retinal dystrophy|not provided	Pathogenic(Last reviewed: Jan 12, 2018)	criteria provided, multiple submitters, no conflicts	VCV000099349	1	94485172 - 94485173	1	94019616 - 94019617	99349	105238	rs61750566	NC_000001.11:94019615:GTG:G
NM_000350.3(ABCA4):c.5137C>A (p.Gln1713Lys)	ABCA4	Q1713K	Stargardt disease 1	Likely pathogenic(Last reviewed: Jan 1, 2016)	criteria provided, single submitter	VCV000236124	1	94485197	1	94019641	236124	237657	rs374343397	NC_000001.11:94019640:G:T
NM_000350.3(ABCA4):c.5121C>A (p.Asn1707Lys)	ABCA4	N1707K	Macular degeneration|Cone-Rod Dystrophy, Recessive|ABCA4-Related Disorders|Stargardt Disease, Recessive|Retinitis Pigmentosa, Recessive|not provided	Uncertain significance(Last reviewed: Oct 3, 2019)	criteria provided, multiple submitters, no conflicts	VCV000298230	1	94485213	1	94019657	298230	281332	rs886046562	NC_000001.11:94019656:G:T
NM_000350.3(ABCA4):c.5114G>A (p.Arg1705Gln)	ABCA4	R1705Q	not provided	Pathogenic(Last reviewed: Jul 15, 2020)	criteria provided, single submitter	VCV001071730	1	94485220	1	94019664	1071730	1058841		NC_000001.11:94019663:C:T
NM_000350.3(ABCA4):c.5114G>T (p.Arg1705Leu)	ABCA4	R1705L	not provided|Stargardt disease 1	Likely pathogenic(Last reviewed: Jan 1, 2016)	criteria provided, single submitter	VCV000099346	1	94485220	1	94019664	99346	105235	rs61753021	NC_000001.11:94019663:C:A
NM_000350.3(ABCA4):c.5113C>T (p.Arg1705Trp)	ABCA4	R1705W	not provided|Cone-rod dystrophy|ABCA4-Related Disorders|Retinal dystrophy	Conflicting interpretations of pathogenicity(Last reviewed: May 1, 2021)	criteria provided, conflicting interpretations	VCV000632119	1	94485221	1	94019665	632119	620017	rs771038310	NC_000001.11:94019664:G:A
NM_000350.3(ABCA4):c.5088C>G (p.Ser1696Arg)	ABCA4	S1696R	Stargardt disease 1	Likely pathogenic(Last reviewed: Jan 1, 2015)	no assertion criteria provided	VCV000438099	1	94485246	1	94019690	438099	431619	rs1435203678	NC_000001.11:94019689:G:C
NM_000350.3(ABCA4):c.5087G>A (p.Ser1696Asn)	ABCA4	S1696N	not provided|Stargardt disease 1	Likely pathogenic(Last reviewed: Nov 20, 2020)	criteria provided, multiple submitters, no conflicts	VCV000099344	1	94485247	1	94019691	99344	105233	rs61750564	NC_000001.11:94019690:C:T
NM_000350.3(ABCA4):c.5084C>A (p.Ala1695Asp)	ABCA4	A1695D	not provided	Uncertain significance(Last reviewed: Aug 4, 2020)	criteria provided, single submitter	VCV001019575	1	94485250	1	94019694	1019575	1003038		NC_000001.11:94019693:G:T
NM_000350.3(ABCA4):c.5077G>A (p.Val1693Ile)	ABCA4	V1693I	not provided|Retinal dystrophy	Conflicting interpretations of pathogenicity(Last reviewed: Oct 9, 2020)	criteria provided, conflicting interpretations	VCV000099343	1	94485257	1	94019701	99343	105232	rs61750563	NC_000001.11:94019700:C:T
NM_000350.3(ABCA4):c.5065T>C (p.Ser1689Pro)	ABCA4	S1689P	Stargardt disease 1|not provided	Likely pathogenic(Last reviewed: Jan 1, 2016)	criteria provided, single submitter	VCV000099342	1	94485269	1	94019713	99342	105231	rs61753020	NC_000001.11:94019712:A:G
NM_000350.3(ABCA4):c.5059del (p.Ile1687fs)	ABCA4	I1687fs	Stargardt disease	Pathogenic(Last reviewed: Jun 23, 2019)	no assertion criteria provided	VCV000812201	1	94485275	1	94019719	812201	800456	rs1571256775	NC_000001.11:94019718:T:
NM_000350.3(ABCA4):c.5044_5058del (p.Val1682_Val1686del)	ABCA4		not provided|Retinal dystrophy|Stargardt disease 1	Pathogenic(Last reviewed: Oct 23, 2020)	criteria provided, multiple submitters, no conflicts	VCV000099340	1	94485276 - 94485290	1	94019720 - 94019734	99340	105229	rs62646872	NC_000001.11:94019719:CACGCAGATGGCAACCAC:CAC
NM_000350.3(ABCA4):c.5056G>A (p.Val1686Met)	ABCA4	V1686M	not provided|Retinal dystrophy|ABCA4-Related Disorders|Stargardt disease 1	Conflicting interpretations of pathogenicity(Last reviewed: Mar 17, 2021)	criteria provided, conflicting interpretations	VCV000099341	1	94485278	1	94019722	99341	105230	rs61753019	NC_000001.11:94019721:C:T
NM_000350.3(ABCA4):c.5018+2T>C	ABCA4		Retinal dystrophy|not provided|Stargardt disease 1	Pathogenic/Likely pathogenic(Last reviewed: Jan 30, 2021)	criteria provided, multiple submitters, no conflicts	VCV000099338	1	94486794	1	94021238	99338	105227	rs61750562	NC_000001.11:94021237:A:G
NM_000350.3(ABCA4):c.5018+2T>A	ABCA4		not provided	Pathogenic(Last reviewed: Dec 1, 2017)	criteria provided, multiple submitters, no conflicts	VCV000099337	1	94486794	1	94021238	99337	105226	rs61750562	NC_000001.11:94021237:A:T
NM_000350.3(ABCA4):c.5012_5016del (p.Ile1671fs)	ABCA4	I1671fs	Stargardt disease 1	Pathogenic(Last reviewed: May 28, 2019)	criteria provided, single submitter	VCV000801507	1	94486798 - 94486802	1	94021242 - 94021246	801507	790006	rs1571257754	NC_000001.11:94021241:TGTAAT:T
NM_000350.3(ABCA4):c.4979C>T (p.Pro1660Leu)	ABCA4	P1660L	Stargardt disease|Stargardt disease 1	Likely pathogenic(Last reviewed: Jan 1, 2016)	criteria provided, single submitter	VCV000236123	1	94486835	1	94021279	236123	237658	rs886044746	NC_000001.11:94021278:G:A
NM_000350.3(ABCA4):c.4978C>T (p.Pro1660Ser)	ABCA4	P1660S	not provided|Stargardt disease 1	Likely pathogenic(Last reviewed: Jan 30, 2021)	criteria provided, multiple submitters, no conflicts	VCV001048159	1	94486836	1	94021280	1048159	1036063		NC_000001.11:94021279:G:A
NM_000350.3(ABCA4):c.4974C>G (p.Ser1658Arg)	ABCA4	S1658R	not provided	Uncertain significance(Last reviewed: Oct 8, 2020)	criteria provided, single submitter	VCV000950804	1	94486840	1	94021284	950804	922174		NC_000001.11:94021283:G:C
NM_000350.3(ABCA4):c.4958G>A (p.Gly1653Glu)	ABCA4	G1653E	Stargardt disease 1	Likely pathogenic(Last reviewed: Jan 30, 2021)	criteria provided, single submitter	VCV001048119	1	94486856	1	94021300	1048119	1036064		NC_000001.11:94021299:C:T
NM_000350.3(ABCA4):c.4945C>T (p.Pro1649Ser)	ABCA4	P1649S	Macular degeneration|none provided|Cone-Rod Dystrophy, Recessive|ABCA4-Related Disorders|Stargardt Disease, Recessive|Retinitis Pigmentosa, Recessive	Uncertain significance(Last reviewed: Nov 28, 2019)	criteria provided, multiple submitters, no conflicts	VCV000298231	1	94486869	1	94021313	298231	283402	rs886046563	NC_000001.11:94021312:G:A
NM_000350.3(ABCA4):c.4926C>G (p.Ser1642Arg)	ABCA4	S1642R	Stargardt disease 1|Retinal dystrophy|not specified|Retinitis pigmentosa|not provided	Conflicting interpretations of pathogenicity(Last reviewed: Oct 23, 2020)	criteria provided, conflicting interpretations	VCV000099332	1	94486888	1	94021332	99332	105221	rs61753017	NC_000001.11:94021331:G:C
NM_000350.3(ABCA4):c.4925G>T (p.Ser1642Ile)	ABCA4	S1642I	ABCA4-Related Disorders|Stargardt Disease, Recessive|Cone-Rod Dystrophy, Recessive|Retinitis Pigmentosa, Recessive|Macular degeneration|not provided|Retinal dystrophy	Conflicting interpretations of pathogenicity(Last reviewed: Nov 29, 2020)	criteria provided, conflicting interpretations	VCV000298232	1	94486889	1	94021333	298232	281340	rs114518437	NC_000001.11:94021332:C:A
NM_000350.3(ABCA4):c.4919G>A (p.Arg1640Gln)	ABCA4	R1640Q	Retinal dystrophy|not provided|Stargardt disease 1|Stargardt disease	Pathogenic/Likely pathogenic(Last reviewed: Jan 30, 2021)	criteria provided, multiple submitters, no conflicts	VCV000099331	1	94486895	1	94021339	99331	105220	rs61751403	NC_000001.11:94021338:C:T
NM_000350.3(ABCA4):c.4918C>T (p.Arg1640Trp)	ABCA4	R1640W	Stargardt disease|not provided|Retinal dystrophy|Leber congenital amaurosis|Stargardt disease 1	Pathogenic/Likely pathogenic, other(Last reviewed: Apr 8, 2021)	criteria provided, multiple submitters, no conflicts	VCV000099330	1	94486896	1	94021340	99330	105219	rs61751404	NC_000001.11:94021339:G:A
NM_000350.3(ABCA4):c.4909G>A (p.Ala1637Thr)	ABCA4	A1637T	Retinal dystrophy|not provided|Age-related macular degeneration 2	Uncertain significance(Last reviewed: Oct 1, 2020)	criteria provided, multiple submitters, no conflicts	VCV000099329	1	94486905	1	94021349	99329	105218	rs61754056	NC_000001.11:94021348:C:T
NM_000350.3(ABCA4):c.4873C>T (p.His1625Tyr)	ABCA4	H1625Y	not provided|Retinitis pigmentosa 19	Conflicting interpretations of pathogenicity(Last reviewed: Jan 30, 2021)	criteria provided, conflicting interpretations	VCV000427117	1	94486941	1	94021385	427117	414812	rs1085307968	NC_000001.11:94021384:G:A
NM_000350.3(ABCA4):c.4854G>C (p.Trp1618Cys)	ABCA4	W1618C	Retinal dystrophy|not provided|Stargardt disease	Uncertain significance(Last reviewed: Aug 20, 2019)	criteria provided, multiple submitters, no conflicts	VCV000812203	1	94486960	1	94021404	812203	800458	rs61752439	NC_000001.11:94021403:C:G
NM_000350.3(ABCA4):c.4848+13T>C	ABCA4		ABCA4-Related Disorders|Stargardt Disease, Recessive|Cone-Rod Dystrophy, Recessive|Retinitis Pigmentosa, Recessive|not provided|Macular degeneration	Conflicting interpretations of pathogenicity(Last reviewed: Sep 17, 2020)	criteria provided, conflicting interpretations	VCV000298233	1	94487183	1	94021627	298233	281986	rs374196141	NC_000001.11:94021626:A:G
NM_000350.3(ABCA4):c.4848+1G>T	ABCA4		Stargardt disease	Pathogenic(Last reviewed: Jan 9, 2020)	criteria provided, single submitter	VCV000813145	1	94487195	1	94021639	813145	801314		NC_000001.11:94021638:C:A
NM_000350.3(ABCA4):c.4842C>G (p.Asn1614Lys)	ABCA4	N1614K	Stargardt disease|Macular dystrophy	Uncertain significance(Last reviewed: Apr 1, 2018)	no assertion criteria provided	VCV000635986	1	94487202	1	94021646	635986	623817	rs1265079301	NC_000001.11:94021645:G:C
NM_000350.3(ABCA4):c.4838del (p.Asp1613fs)	ABCA4	D1613fs	Stargardt disease 1|Retinal dystrophy|not provided	Pathogenic/Likely pathogenic(Last reviewed: Dec 2, 2019)	criteria provided, multiple submitters, no conflicts	VCV000099323	1	94487206	1	94021650	99323	105212	rs61752438	NC_000001.11:94021649:T:
NM_000350.3(ABCA4):c.4793C>G (p.Ala1598Gly)	ABCA4	A1598G	not provided	Uncertain significance(Last reviewed: Mar 10, 2020)	criteria provided, single submitter	VCV001057512	1	94487251	1	94021695	1057512	1040350		NC_000001.11:94021694:G:C
NM_000350.3(ABCA4):c.4793C>A (p.Ala1598Asp)	ABCA4	A1598D	Stargardt disease|Autosomal recessive retinitis pigmentosa|Retinal dystrophy|not provided|Stargardt disease 1	Pathogenic/Likely pathogenic(Last reviewed: Jul 22, 2020)	criteria provided, multiple submitters, no conflicts	VCV000099321	1	94487251	1	94021695	99321	105210	rs61750155	NC_000001.11:94021694:G:T
NM_000350.3(ABCA4):c.4775G>A (p.Gly1592Asp)	ABCA4	G1592D	not provided	Uncertain significance(Last reviewed: Sep 11, 2020)	criteria provided, single submitter	VCV000853274	1	94487269	1	94021713	853274	824459		NC_000001.11:94021712:C:T
NM_000350.3(ABCA4):c.4774-17_4774-16del	ABCA4		Macular degeneration|Retinitis pigmentosa 19|Cone-rod dystrophy 3|not specified|not provided|Age-related macular degeneration 2|Stargardt disease 1|Stargardt Disease, Recessive|Retinitis Pigmentosa, Recessive|Cone-Rod Dystrophy, Recessive	Benign(Last reviewed: Jul 14, 2021)	criteria provided, multiple submitters, no conflicts	VCV000255923	1	94487286 - 94487287	1	94021730 - 94021731	255923	250031	rs55860151	NC_000001.11:94021729:ACA:A
NM_000350.3(ABCA4):c.4773+48C>T	ABCA4		none provided|Age-related macular degeneration 2|not provided|Stargardt disease 1|Retinitis pigmentosa 19|Cone-rod dystrophy 3|not specified	Benign(Last reviewed: Jul 14, 2021)	criteria provided, multiple submitters, no conflicts	VCV000099319	1	94487354	1	94021798	99319	105208	rs472908	NC_000001.11:94021797:G:A
NM_000350.3(ABCA4):c.4773+3A>G	ABCA4		Retinal dystrophy|not provided|Stargardt disease 1	Pathogenic(Last reviewed: Oct 23, 2020)	criteria provided, multiple submitters, no conflicts	VCV000236122	1	94487399	1	94021843	236122	237659	rs759672616	NC_000001.11:94021842:T:C
NM_000350.3(ABCA4):c.4771G>A (p.Gly1591Arg)	ABCA4	G1591R	Cone dystrophy|Macular degeneration|Retinal dystrophy|Stargardt Disease, Recessive|Retinitis Pigmentosa, Recessive|Cone-Rod Dystrophy, Recessive|Stargardt disease 1|not provided	Conflicting interpretations of pathogenicity(Last reviewed: Nov 10, 2020)	criteria provided, conflicting interpretations	VCV000166616	1	94487404	1	94021848	166616	177450	rs113106943	NC_000001.11:94021847:C:T
NM_000350.3(ABCA4):c.4749T>A (p.Leu1583=)	ABCA4		Cone-Rod Dystrophy, Recessive|ABCA4-Related Disorders|Stargardt Disease, Recessive|Retinitis Pigmentosa, Recessive|Macular degeneration	Uncertain significance(Last reviewed: Jan 12, 2018)	criteria provided, single submitter	VCV000298234	1	94487426	1	94021870	298234	281341	rs754531924	NC_000001.11:94021869:A:T
NM_000350.3(ABCA4):c.4748T>C (p.Leu1583Pro)	ABCA4	L1583P	not provided|Stargardt disease 1	Likely pathogenic(Last reviewed: Apr 8, 2021)	criteria provided, single submitter	VCV000099316	1	94487427	1	94021871	99316	105205	rs61750153	NC_000001.11:94021870:A:G
NM_000350.3(ABCA4):c.4734_4739del (p.Phe1579_Leu1580del)	ABCA4		Stargardt disease 1	Pathogenic(Last reviewed: May 28, 2019)	criteria provided, single submitter	VCV000801508	1	94487436 - 94487441	1	94021880 - 94021885	801508	790007	rs1571258440	NC_000001.11:94021879:AAAAAC:
NM_000350.3(ABCA4):c.4739T>C (p.Leu1580Ser)	ABCA4	L1580S	Stargardt disease 1|not provided	Likely pathogenic(Last reviewed: Jan 30, 2021)	criteria provided, multiple submitters, no conflicts	VCV000236121	1	94487436	1	94021880	236121	237660	rs777415466	NC_000001.11:94021879:A:G
NM_000350.3(ABCA4):c.4727T>G (p.Leu1576Arg)	ABCA4	L1576R	Stargardt disease 1	Likely pathogenic(Last reviewed: Jan 1, 2015)	no assertion criteria provided	VCV000438097	1	94487448	1	94021892	438097	431621	rs1553188682	NC_000001.11:94021891:A:C
NM_000350.3(ABCA4):c.4685T>C (p.Ile1562Thr)	ABCA4	I1562T	Stargardt disease|Cone-rod dystrophy 3|Retinal dystrophy|not provided|Cone-Rod Dystrophy, Recessive|Retinitis Pigmentosa, Recessive|Cone-rod dystrophy|ABCA4-Related Disorders|Stargardt disease 1	Conflicting interpretations of pathogenicity(Last reviewed: Oct 8, 2020)	criteria provided, conflicting interpretations	VCV000099311	1	94487490	1	94021934	99311	105200	rs1762111	NC_000001.11:94021933:A:G
NM_000350.3(ABCA4):c.4679T>A (p.Ile1560Asn)	ABCA4	I1560N	Stargardt disease	Uncertain significance(Last reviewed: Apr 1, 2018)	no assertion criteria provided	VCV000635985	1	94487496	1	94021940	635985	623818	rs1571258567	NC_000001.11:94021939:A:T
NM_000350.3(ABCA4):c.4670A>G (p.Tyr1557Cys)	ABCA4	Y1557C	not provided	Likely pathogenic(Last reviewed: May 20, 2020)	criteria provided, single submitter	VCV001067804	1	94487505	1	94021949	1067804	1054888		NC_000001.11:94021948:T:C
NM_000350.3(ABCA4):c.4666del (p.Arg1556fs)	ABCA4	R1556fs	not provided	Pathogenic(Last reviewed: Mar 19, 2020)	criteria provided, single submitter	VCV001073491	1	94488943	1	94023387	1073491	1058845		NC_000001.11:94023386:T:
NM_000350.3(ABCA4):c.4640del (p.Lys1547fs)	ABCA4	K1547fs	Stargardt disease 1	Pathogenic(Last reviewed: Jan 1, 2016)	criteria provided, single submitter	VCV000236120	1	94488969	1	94023413	236120	237661	rs886044745	NC_000001.11:94023412:TTT:TT
NM_000350.3(ABCA4):c.4637T>G (p.Leu1546Ter)	ABCA4	L1546*	not provided	Pathogenic(Last reviewed: Sep 10, 2015)	criteria provided, single submitter	VCV000429819	1	94488972	1	94023416	429819	421259	rs1131691612	NC_000001.11:94023415:A:C
NM_000350.3(ABCA4):c.4635C>T (p.Ser1545=)	ABCA4		Stargardt disease 1	Uncertain significance(Last reviewed: Jan 1, 2016)	criteria provided, single submitter	VCV000236119	1	94488974	1	94023418	236119	237662	rs886044744	NC_000001.11:94023417:G:A
NM_000350.3(ABCA4):c.4611G>A (p.Thr1537=)	ABCA4		Retinal dystrophy|Stargardt disease 1|ABCA4-Related Disorders|not provided	Conflicting interpretations of pathogenicity(Last reviewed: Jun 13, 2020)	criteria provided, conflicting interpretations	VCV000236118	1	94490533	1	94024977	236118	237663	rs138475920	NC_000001.11:94024976:C:T
NM_000350.3(ABCA4):c.4610C>T (p.Thr1537Met)	ABCA4	T1537M	not provided|Stargardt disease 1|not specified	Conflicting interpretations of pathogenicity(Last reviewed: Dec 18, 2019)	criteria provided, conflicting interpretations	VCV000099306	1	94490534	1	94024978	99306	105195	rs62642575	NC_000001.11:94024977:G:A
NM_000350.3(ABCA4):c.4609del (p.Thr1537fs)	ABCA4	T1537fs	Stargardt disease 1	Likely pathogenic(Last reviewed: Jan 30, 2021)	criteria provided, single submitter	VCV001048124	1	94490535	1	94024979	1048124	1036065		NC_000001.11:94024978:TTTTT:TTTT
NM_000350.3(ABCA4):c.4598T>C (p.Phe1533Ser)	ABCA4	F1533S	not provided|Stargardt disease	Conflicting interpretations of pathogenicity(Last reviewed: Jan 9, 2020)	criteria provided, conflicting interpretations	VCV000623692	1	94490546	1	94024990	623692	612550	rs1557770154	NC_000001.11:94024989:A:G
NM_000350.3(ABCA4):c.4594G>A (p.Asp1532Asn)	ABCA4	D1532N	maculopathy|not provided|Retinal dystrophy|Age-related macular degeneration|Cone-rod dystrophy 3|Retinitis pigmentosa 19|Stargardt disease 1	Pathogenic/Likely pathogenic(Last reviewed: Feb 3, 2021)	criteria provided, multiple submitters, no conflicts	VCV000099304	1	94490550	1	94024994	99304	105193	rs62642574	NC_000001.11:94024993:C:T
NM_000350.3(ABCA4):c.4578G>A (p.Thr1526=)	ABCA4		ABCA4-Related Disorders|Stargardt Disease, Recessive|Retinitis Pigmentosa, Recessive|Cone-Rod Dystrophy, Recessive|Macular degeneration|not provided	Conflicting interpretations of pathogenicity(Last reviewed: Aug 21, 2020)	criteria provided, conflicting interpretations	VCV000298235	1	94490566	1	94025010	298235	281342	rs138831474	NC_000001.11:94025009:C:T
NM_000350.3(ABCA4):c.4577C>T (p.Thr1526Met)	ABCA4	T1526M	Age-related macular degeneration 2|not provided|Stargardt disease|Retinitis pigmentosa 19|Inborn genetic diseases|Retinal dystrophy|Stargardt disease 1	Pathogenic/Likely pathogenic(Last reviewed: Apr 8, 2021)	criteria provided, multiple submitters, no conflicts	VCV000099303	1	94490567	1	94025011	99303	105192	rs61750152	NC_000001.11:94025010:G:A
NM_000350.3(ABCA4):c.4573C>T (p.Leu1525=)	ABCA4		ABCA4-Related Disorders|Stargardt Disease, Recessive|Retinitis Pigmentosa, Recessive|Cone-Rod Dystrophy, Recessive|Macular degeneration|not provided	Conflicting interpretations of pathogenicity(Last reviewed: Mar 15, 2020)	criteria provided, conflicting interpretations	VCV000298236	1	94490571	1	94025015	298236	283265	rs774957381	NC_000001.11:94025014:G:A
NM_000350.3(ABCA4):c.4540-2A>G	ABCA4		not provided|Retinal dystrophy	Pathogenic(Last reviewed: Oct 23, 2020)	criteria provided, multiple submitters, no conflicts	VCV000092869	1	94490606	1	94025050	92869	98776	rs61752435	NC_000001.11:94025049:T:C
NM_000350.3(ABCA4):c.4540-2036C>A	ABCA4		Stargardt disease 1|not specified	Conflicting interpretations of pathogenicity(Last reviewed: Aug 21, 2017)	criteria provided, conflicting interpretations	VCV000236117	1	94492640	1	94027084	236117	237664	rs886044743	NC_000001.11:94027083:G:T
NM_000350.3(ABCA4):c.4539+2066C>G	ABCA4		Stargardt disease	Uncertain significance(Last reviewed: Apr 1, 2018)	no assertion criteria provided	VCV000635984	1	94492935	1	94027379	635984	623922	rs1571261864	NC_000001.11:94027378:G:C
NM_000350.3(ABCA4):c.4539+2064C>T	ABCA4		not provided|not specified|Stargardt disease 1	Conflicting interpretations of pathogenicity(Last reviewed: Jun 1, 2021)	criteria provided, conflicting interpretations	VCV000511074	1	94492937	1	94027381	511074	498627	rs1553189179	NC_000001.11:94027380:G:A
NM_000350.3(ABCA4):c.4539+2028C>T	ABCA4		Retinal dystrophy|Stargardt disease 1|not provided	Conflicting interpretations of pathogenicity(Last reviewed: Apr 8, 2021)	criteria provided, conflicting interpretations	VCV000236116	1	94492973	1	94027417	236116	227509	rs869320785	NC_000001.11:94027416:G:A
NM_000350.2(ABCA4):c.[302+68C>T;4539+2028C>T]	ABCA4		Stargardt disease 1	Likely pathogenic	criteria provided, single submitter	VCV000225694	1|1	94492973	1|1	94027417	225694	227509|227508	rs869320785|rs761188244	NC_000001.11:94027416:G:A|NC_000001.11:94111369:G:A
NM_000350.3(ABCA4):c.4539+2001G>A	ABCA4		Retinal dystrophy|Stargardt disease 1	Pathogenic(Last reviewed: Jul 12, 2019)	criteria provided, single submitter	VCV000560421	1	94493000	1	94027444	560421	551522	rs1457937638	NC_000001.11:94027443:C:T
NM_000350.3(ABCA4):c.4539+1G>T	ABCA4		not provided|Retinitis pigmentosa 19|Cone-rod dystrophy 3	Pathogenic(Last reviewed: Mar 1, 1998)	no assertion criteria provided	VCV000099294	1	94495000	1	94029444	99294	105183	rs61751388	NC_000001.11:94029443:C:A
NM_000350.3(ABCA4):c.4538A>G (p.Gln1513Arg)	ABCA4	Q1513R	Retinal dystrophy|Stargardt disease 1|not provided	Conflicting interpretations of pathogenicity(Last reviewed: Apr 8, 2021)	criteria provided, conflicting interpretations	VCV000099293	1	94495002	1	94029446	99293	105182	rs281865402	NC_000001.11:94029445:T:C
NM_000350.3(ABCA4):c.4537dup (p.Gln1513fs)	ABCA4	Q1513fs	Retinal dystrophy|Cone-rod degeneration|Cone-rod dystrophy 3|Retinitis pigmentosa 19|Retinitis pigmentosa|Macular dystrophy|not provided|Stargardt disease 1	Pathogenic(Last reviewed: Oct 23, 2020)	criteria provided, multiple submitters, no conflicts	VCV000099292	1	94495002 - 94495003	1	94029446 - 94029447	99292	105181	rs281865377	NC_000001.11:94029446:GGGGGGG:GGGGGGGG
NM_000350.3(ABCA4):c.4532C>A (p.Pro1511His)	ABCA4	P1511H	not provided	Conflicting interpretations of pathogenicity(Last reviewed: Nov 7, 2019)	criteria provided, conflicting interpretations	VCV000417992	1	94495008	1	94029452	417992	405253	rs886046564	NC_000001.11:94029451:G:T
NM_000350.3(ABCA4):c.4532C>T (p.Pro1511Leu)	ABCA4	P1511L	Cone-Rod Dystrophy, Recessive|Retinitis Pigmentosa, Recessive|ABCA4-Related Disorders|Stargardt Disease, Recessive|Macular degeneration	Uncertain significance(Last reviewed: Jan 12, 2018)	criteria provided, single submitter	VCV000298237	1	94495008	1	94029452	298237	283415	rs886046564	NC_000001.11:94029451:G:A
NM_000350.3(ABCA4):c.4519G>A (p.Gly1507Arg)	ABCA4	G1507R	Stargardt disease 1|Retinal dystrophy|not provided	Pathogenic/Likely pathogenic(Last reviewed: Aug 31, 2020)	criteria provided, multiple submitters, no conflicts	VCV000236115	1	94495021	1	94029465	236115	237665	rs568792949	NC_000001.11:94029464:C:T
NM_000350.3(ABCA4):c.4516G>A (p.Ala1506Thr)	ABCA4	A1506T	not provided	Uncertain significance(Last reviewed: Apr 29, 2020)	criteria provided, single submitter	VCV001062948	1	94495024	1	94029468	1062948	1040352		NC_000001.11:94029467:C:T
NM_000350.3(ABCA4):c.4510G>A (p.Glu1504Lys)	ABCA4	E1504K	Cone-Rod Dystrophy, Recessive|Retinitis Pigmentosa, Recessive|ABCA4-Related Disorders|Stargardt Disease, Recessive|Macular degeneration	Uncertain significance(Last reviewed: Jan 12, 2018)	criteria provided, single submitter	VCV000298238	1	94495030	1	94029474	298238	281346	rs190370456	NC_000001.11:94029473:C:T
NM_000350.3(ABCA4):c.4469G>A (p.Cys1490Tyr)	ABCA4	C1490Y	Macular dystrophy|ABCA4-Related Disorders|Stargardt disease 1|Retinal dystrophy|Retinitis pigmentosa 19|not provided	Pathogenic(Last reviewed: Apr 8, 2021)	criteria provided, multiple submitters, no conflicts	VCV000099288	1	94495071	1	94029515	99288	105177	rs61751402	NC_000001.11:94029514:C:T
NM_000350.3(ABCA4):c.4463G>T (p.Cys1488Phe)	ABCA4	C1488F	not provided	Pathogenic(Last reviewed: Feb 29, 2020)	criteria provided, single submitter	VCV000099286	1	94495077	1	94029521	99286	105175	rs61750147	NC_000001.11:94029520:C:A
NM_000350.3(ABCA4):c.4463G>A (p.Cys1488Tyr)	ABCA4	C1488Y	not provided|Stargardt disease 1	Pathogenic/Likely pathogenic(Last reviewed: Nov 1, 2019)	criteria provided, multiple submitters, no conflicts	VCV000099285	1	94495077	1	94029521	99285	105174	rs61750147	NC_000001.11:94029520:C:T
NM_000350.3(ABCA4):c.4462T>C (p.Cys1488Arg)	ABCA4	C1488R	Retinal dystrophy|Stargardt disease 1|Cone-rod dystrophy 3|Age-related macular degeneration 2|Retinitis pigmentosa 19|not provided|Stargardt disease 1	Pathogenic/Likely pathogenic(Last reviewed: Jan 30, 2021)	criteria provided, multiple submitters, no conflicts	VCV000099284	1	94495078	1	94029522	99284	105173	rs61750146	NC_000001.11:94029521:A:G
NM_000350.3(ABCA4):c.4457C>T (p.Pro1486Leu)	ABCA4	P1486L	Stargardt disease|Retinal dystrophy|Age-related macular degeneration 2|Stargardt disease 1|not provided	Pathogenic/Likely pathogenic(Last reviewed: Oct 23, 2020)	criteria provided, multiple submitters, no conflicts	VCV000099283	1	94495083	1	94029527	99283	105172	rs61750145	NC_000001.11:94029526:G:A
NM_000350.3(ABCA4):c.4417C>A (p.Leu1473Met)	ABCA4	L1473M	not provided	Uncertain significance(Last reviewed: Dec 17, 2020)	criteria provided, multiple submitters, no conflicts	VCV000546600	1	94495123	1	94029567	546600	537089	rs142732109	NC_000001.11:94029566:G:T
NM_000350.3(ABCA4):c.4383G>C (p.Trp1461Cys)	ABCA4	W1461C	Stargardt disease 1	Likely pathogenic(Last reviewed: Jan 30, 2021)	criteria provided, single submitter	VCV001048125	1	94495157	1	94029601	1048125	1036066		NC_000001.11:94029600:C:G
NM_000350.3(ABCA4):c.4363T>C (p.Cys1455Arg)	ABCA4	C1455R	Retinal dystrophy|Stargardt disease 1|not provided|ABCA4-Related Disorders	Conflicting interpretations of pathogenicity(Last reviewed: Oct 29, 2019)	criteria provided, conflicting interpretations	VCV000377404	1	94495177	1	94029621	377404	365433	rs758835368	NC_000001.11:94029620:A:G
NM_000350.3(ABCA4):c.4359C>G (p.Tyr1453Ter)	ABCA4	Y1453*	not provided	Pathogenic(Last reviewed: Jun 30, 2020)	criteria provided, single submitter	VCV001076571	1	94495181	1	94029625	1076571	1058849		NC_000001.11:94029624:G:C
NM_000350.3(ABCA4):c.4354G>T (p.Glu1452Ter)	ABCA4	E1452*	Stargardt disease 1	Pathogenic(Last reviewed: Jan 1, 2016)	criteria provided, single submitter	VCV000236114	1	94495186	1	94029630	236114	237666	rs886044742	NC_000001.11:94029629:C:A
NM_000350.3(ABCA4):c.4352+54A>G	ABCA4		Stargardt disease 1|Age-related macular degeneration 2|Cone-rod dystrophy 3|Retinitis pigmentosa 19	Benign(Last reviewed: Jul 14, 2021)	criteria provided, single submitter	VCV001188983	1	94495930	1	94030374	1188983	1178862		NC_000001.11:94030373:T:C
NM_000350.3(ABCA4):c.4352+1G>A	ABCA4		Stargardt disease 1	Pathogenic/Likely pathogenic(Last reviewed: Jan 30, 2021)	criteria provided, multiple submitters, no conflicts	VCV000236113	1	94495983	1	94030427	236113	237667	rs200967229	NC_000001.11:94030426:C:T
NM_000350.3(ABCA4):c.4347G>T (p.Trp1449Cys)	ABCA4	W1449C	Stargardt disease 1	Likely pathogenic(Last reviewed: Jan 1, 2016)	criteria provided, single submitter	VCV000236112	1	94495989	1	94030433	236112	237668	rs886044741	NC_000001.11:94030432:C:A
NM_000350.3(ABCA4):c.4328G>A (p.Arg1443His)	ABCA4	R1443H	Retinal dystrophy|not provided|ABCA4-Related Disorders|Stargardt disease 1	Pathogenic/Likely pathogenic(Last reviewed: Jan 30, 2021)	criteria provided, multiple submitters, no conflicts	VCV000099278	1	94496008	1	94030452	99278	105167	rs61750142	NC_000001.11:94030451:C:T
NM_000350.3(ABCA4):c.4326C>A (p.Asn1442Lys)	ABCA4	N1442K	Retinal dystrophy|not provided|Stargardt disease	Pathogenic/Likely pathogenic(Last reviewed: Feb 29, 2020)	criteria provided, multiple submitters, no conflicts	VCV000417991	1	94496010	1	94030454	417991	405254	rs762150575	NC_000001.11:94030453:G:T
NM_000350.3(ABCA4):c.4324A>G (p.Asn1442Asp)	ABCA4	N1442D	not provided	Uncertain significance(Last reviewed: Feb 15, 2020)	criteria provided, single submitter	VCV001054140	1	94496012	1	94030456	1054140	1040353		NC_000001.11:94030455:T:C
NM_000350.3(ABCA4):c.4319T>C (p.Phe1440Ser)	ABCA4	F1440S	not provided|Stargardt disease 1	Likely pathogenic(Last reviewed: Jan 1, 2015)	no assertion criteria provided	VCV000099277	1	94496017	1	94030461	99277	105166	rs61750141	NC_000001.11:94030460:A:G
NM_000350.3(ABCA4):c.4297G>A (p.Val1433Ile)	ABCA4	V1433I	none provided|not provided|ABCA4-Related Disorders|Stargardt disease 1	Conflicting interpretations of pathogenicity(Last reviewed: Nov 14, 2020)	criteria provided, conflicting interpretations	VCV000099274	1	94496039	1	94030483	99274	105163	rs56357060	NC_000001.11:94030482:C:T
NM_000350.3(ABCA4):c.4283C>T (p.Thr1428Met)	ABCA4	T1428M	Cone-Rod Dystrophy, Recessive|Retinitis Pigmentosa, Recessive|not specified|ABCA4-Related Disorders|Stargardt Disease, Recessive|not provided|Macular degeneration	Benign/Likely benign(Last reviewed: Nov 24, 2020)	criteria provided, multiple submitters, no conflicts	VCV000099271	1	94496053	1	94030497	99271	105160	rs1800549	NC_000001.11:94030496:G:A
NM_000350.3(ABCA4):c.4256T>C (p.Met1419Thr)	ABCA4	M1419T	ABCA4-Related Disorders|Stargardt Disease, Recessive|Cone-Rod Dystrophy, Recessive|not specified|Macular degeneration|Retinitis Pigmentosa, Recessive|not provided|Retinal dystrophy	Conflicting interpretations of pathogenicity(Last reviewed: Oct 14, 2020)	criteria provided, conflicting interpretations	VCV000298239	1	94496080	1	94030524	298239	281988	rs142673376	NC_000001.11:94030523:A:G
NM_000350.3(ABCA4):c.4254-1G>A	ABCA4		Retinal dystrophy|Stargardt disease	Likely pathogenic(Last reviewed: Aug 10, 2019)	criteria provided, single submitter	VCV000812204	1	94496083	1	94030527	812204	800685	rs886044740	NC_000001.11:94030526:C:T
NM_000350.3(ABCA4):c.4254-1G>C	ABCA4		Stargardt disease 1|not provided	Pathogenic/Likely pathogenic(Last reviewed: Jun 17, 2021)	criteria provided, multiple submitters, no conflicts	VCV000236111	1	94496083	1	94030527	236111	237669	rs886044740	NC_000001.11:94030526:C:G
NM_000350.3(ABCA4):c.4253+43G>A	ABCA4		not provided|Stargardt disease 1|Age-related macular degeneration 2	Conflicting interpretations of pathogenicity(Last reviewed: Jan 30, 2021)	criteria provided, conflicting interpretations	VCV000099265	1	94496509	1	94030953	99265	105154	rs61754045|rs104894321	NC_000001.11:94030952:C:T
NM_000350.3(ABCA4):c.4253+13G>A	ABCA4		ABCA4-Related Disorders|Stargardt Disease, Recessive|Cone-Rod Dystrophy, Recessive|not specified|Macular degeneration|Retinitis Pigmentosa, Recessive|not provided	Benign/Likely benign(Last reviewed: Nov 26, 2020)	criteria provided, multiple submitters, no conflicts	VCV000298240	1	94496539	1	94030983	298240	281351	rs145766145	NC_000001.11:94030982:C:T
NM_000350.3(ABCA4):c.4253+5G>A	ABCA4		Stargardt disease 1|Retinal dystrophy|Stargardt disease	Pathogenic(Last reviewed: Jan 6, 2018)	criteria provided, multiple submitters, no conflicts	VCV000236110	1	94496547	1	94030991	236110	237670	rs61750138	NC_000001.11:94030990:C:T
NM_000350.3(ABCA4):c.4253+5G>T	ABCA4		Stargardt disease 1|not provided|Retinal dystrophy	Pathogenic(Last reviewed: Oct 6, 2020)	criteria provided, multiple submitters, no conflicts	VCV000099267	1	94496547	1	94030991	99267	105156	rs61750138	NC_000001.11:94030990:C:A
NM_000350.3(ABCA4):c.4246TTC[1] (p.Phe1417del)	ABCA4	F1417del	not provided	Conflicting interpretations of pathogenicity(Last reviewed: Aug 8, 2020)	criteria provided, conflicting interpretations	VCV000871798	1	94496554 - 94496556	1	94030998 - 94031000	871798	858972		NC_000001.11:94030997:GAAGAAG:GAAG
NM_000350.3(ABCA4):c.4243A>C (p.Thr1415Pro)	ABCA4	T1415P	Stargardt disease	Likely pathogenic(Last reviewed: Apr 1, 2018)	no assertion criteria provided	VCV000635983	1	94496562	1	94031006	635983	623819	rs1571264551	NC_000001.11:94031005:T:G
NM_000350.3(ABCA4):c.4234C>T (p.Gln1412Ter)	ABCA4	Q1412*	Retinal dystrophy|not provided|Stargardt disease 1	Pathogenic(Last reviewed: Oct 23, 2020)	criteria provided, multiple submitters, no conflicts	VCV000099263	1	94496571	1	94031015	99263	105152	rs61750137	NC_000001.11:94031014:G:A
NM_000350.3(ABCA4):c.4225A>G (p.Ile1409Val)	ABCA4	I1409V	not provided	Likely pathogenic(Last reviewed: Jun 23, 2020)	criteria provided, single submitter	VCV001066342	1	94496580	1	94031024	1066342	1054889		NC_000001.11:94031023:T:C
NM_000350.3(ABCA4):c.4223G>T (p.Trp1408Leu)	ABCA4	W1408L	not provided	Uncertain significance(Last reviewed: Jun 24, 2020)	criteria provided, single submitter	VCV000099261	1	94496582	1	94031026	99261	105150	rs61750134	NC_000001.11:94031025:C:A
NM_000350.3(ABCA4):c.4222del (p.Trp1408fs)	ABCA4	W1408fs	Age-related macular degeneration 2|Stargardt disease	Pathogenic(Last reviewed: Jan 1, 2016)	criteria provided, single submitter	VCV000636147	1	94496583	1	94031027	636147	623954	rs1571264574	NC_000001.11:94031026:A:
NM_000350.3(ABCA4):c.4222T>C (p.Trp1408Arg)	ABCA4	W1408R	Stargardt disease 1|not provided|Retinal dystrophy	Pathogenic, other(Last reviewed: Apr 8, 2021)	criteria provided, multiple submitters, no conflicts	VCV000099260	1	94496583	1	94031027	99260	105149	rs61750135	NC_000001.11:94031026:A:G
NM_000350.3(ABCA4):c.4220C>T (p.Pro1407Leu)	ABCA4	P1407L	not provided	Likely pathogenic(Last reviewed: Mar 27, 2013)	criteria provided, single submitter	VCV000424856	1	94496585	1	94031029	424856	405255	rs1064797091	NC_000001.11:94031028:G:A
NM_000350.3(ABCA4):c.4216C>T (p.His1406Tyr)	ABCA4	H1406Y	not provided	Likely pathogenic(Last reviewed: Oct 25, 2020)	criteria provided, single submitter	VCV000099259	1	94496589	1	94031033	99259	105148	rs61750133	NC_000001.11:94031032:G:A
NM_000350.3(ABCA4):c.4203C>T (p.Pro1401=)	ABCA4		not provided|Macular degeneration|not specified|Cone-Rod Dystrophy, Recessive|Stargardt Disease, Recessive|ABCA4-Related Disorders|Retinitis Pigmentosa, Recessive	Benign/Likely benign(Last reviewed: Nov 11, 2020)	criteria provided, multiple submitters, no conflicts	VCV000255922	1	94496602	1	94031046	255922	250033	rs1801666	NC_000001.11:94031045:G:A
NM_000350.3(ABCA4):c.4203C>A (p.Pro1401=)	ABCA4		not provided|ABCA4-Related Disorders|Stargardt Disease, Recessive|Macular degeneration|Cone-Rod Dystrophy, Recessive|Retinitis Pigmentosa, Recessive|not specified	Benign/Likely benign(Last reviewed: Nov 16, 2020)	criteria provided, multiple submitters, no conflicts	VCV000099258	1	94496602	1	94031046	99258	105147	rs1801666	NC_000001.11:94031045:G:T
NM_000350.3(ABCA4):c.4195G>T (p.Glu1399Ter)	ABCA4	E1399*	Stargardt disease 1|ABCA4-Related Disorders	Pathogenic/Likely pathogenic(Last reviewed: Jan 9, 2019)	criteria provided, multiple submitters, no conflicts	VCV000236109	1	94496610	1	94031054	236109	237671	rs62642573	NC_000001.11:94031053:C:A
NM_000350.3(ABCA4):c.4195G>A (p.Glu1399Lys)	ABCA4	E1399K	not provided|Stargardt disease 1	Pathogenic/Likely pathogenic(Last reviewed: May 1, 2018)	criteria provided, multiple submitters, no conflicts	VCV000099256	1	94496610	1	94031054	99256	105145	rs62642573	NC_000001.11:94031053:C:T
NM_000350.3(ABCA4):c.4194C>T (p.Gly1398=)	ABCA4		Cone-Rod Dystrophy, Recessive|Retinitis Pigmentosa, Recessive|ABCA4-Related Disorders|Stargardt Disease, Recessive|Macular degeneration	Uncertain significance(Last reviewed: Jan 13, 2018)	criteria provided, single submitter	VCV000298241	1	94496611	1	94031055	298241	281995	rs763857670	NC_000001.11:94031054:G:A
NM_000350.3(ABCA4):c.4140G>A (p.Pro1380=)	ABCA4		not provided|Stargardt disease 1	Uncertain significance(Last reviewed: Oct 28, 2019)	criteria provided, multiple submitters, no conflicts	VCV000236108	1	94496665	1	94031109	236108	237672	rs139109485	NC_000001.11:94031108:C:T
NM_000350.3(ABCA4):c.4139C>T (p.Pro1380Leu)	ABCA4	P1380L	not provided|Retinal dystrophy|Stargardt disease 1|Retinitis pigmentosa 19|Stargardt disease 1|Age-related macular degeneration 2|Cone-rod dystrophy 3|MACULAR DEGENERATION, AGE-RELATED, 2, SUSCEPTIBILITY TO|Mandibulofacial dysostosis with mental deficiency|ABCA4-Related Disorders|Stargardt disease	Pathogenic/Likely pathogenic(Last reviewed: Jan 30, 2021)	criteria provided, multiple submitters, no conflicts	VCV000007904	1	94496666	1	94031110	7904	22943	rs61750130	NC_000001.11:94031109:G:A
NM_000350.3(ABCA4):c.4131C>A (p.Ile1377=)	ABCA4		not provided	Uncertain significance(Last reviewed: Sep 11, 2020)	criteria provided, single submitter	VCV001058158	1	94496674	1	94031118	1058158	1040354		NC_000001.11:94031117:G:T
NM_000350.3(ABCA4):c.4129-1G>A	ABCA4		Stargardt disease 1	Likely pathogenic(Last reviewed: Jan 1, 2015)	no assertion criteria provided	VCV000438095	1	94496677	1	94031121	438095	431623	rs1553189507	NC_000001.11:94031120:C:T
NM_000350.3(ABCA4):c.4128+156C>T	ABCA4		not provided|Age-related macular degeneration 2|Retinitis pigmentosa 19|Cone-rod dystrophy 3|Stargardt disease 1	Benign(Last reviewed: Jul 14, 2021)	criteria provided, multiple submitters, no conflicts	VCV000678757	1	94497178	1	94031622	678757	658103	rs4147841	NC_000001.11:94031621:G:A
NM_000350.3(ABCA4):c.4128G>A (p.Gln1376=)	ABCA4		not provided|ABCA4-Related Disorders	Uncertain significance(Last reviewed: Nov 8, 2017)	criteria provided, multiple submitters, no conflicts	VCV000429378	1	94497334	1	94031778	429378	421260	rs1064797113	NC_000001.11:94031777:C:T
NM_000350.3(ABCA4):c.4108del (p.His1370fs)	ABCA4	H1370fs	Stargardt disease 1	Pathogenic(Last reviewed: May 28, 2019)	criteria provided, single submitter	VCV000801509	1	94497354	1	94031798	801509	790008	rs1571265125	NC_000001.11:94031797:GG:G
NM_000350.3(ABCA4):c.4070C>T (p.Ala1357Val)	ABCA4	A1357V	not provided	Likely pathogenic(Last reviewed: Oct 8, 2020)	criteria provided, single submitter	VCV000969178	1	94497392	1	94031836	969178	952541		NC_000001.11:94031835:G:A
NM_000350.3(ABCA4):c.4069G>A (p.Ala1357Thr)	ABCA4	A1357T	not provided|Stargardt disease	Pathogenic(Last reviewed: Feb 7, 2020)	criteria provided, single submitter	VCV000636212	1	94497393	1	94031837	636212	623955	rs754899711	NC_000001.11:94031836:C:T
NM_000350.3(ABCA4):c.4050G>C (p.Leu1350=)	ABCA4		ABCA4-Related Disorders|Stargardt Disease, Recessive|Retinitis Pigmentosa, Recessive|Cone-Rod Dystrophy, Recessive|Macular degeneration|not provided	Conflicting interpretations of pathogenicity(Last reviewed: Nov 22, 2020)	criteria provided, conflicting interpretations	VCV000298242	1	94497412	1	94031856	298242	283422	rs141004967	NC_000001.11:94031855:C:G
NM_000350.3(ABCA4):c.4036_4037del (p.Thr1346fs)	ABCA4	T1346fs	Stargardt disease 1|not provided	Pathogenic(Last reviewed: Apr 8, 2021)	criteria provided, multiple submitters, no conflicts	VCV000801510	1	94497425 - 94497426	1	94031869 - 94031870	801510	790009	rs61751401	NC_000001.11:94031868:GTGT:GT
NM_000350.3(ABCA4):c.4003_4004del (p.Pro1335fs)	ABCA4	P1335fs	Stargardt disease 1	Pathogenic(Last reviewed: May 28, 2019)	criteria provided, single submitter	VCV000801511	1	94497458 - 94497459	1	94031902 - 94031903	801511	790010	rs1571265241	NC_000001.11:94031901:GGGGG:GGG
NM_000350.3(ABCA4):c.3977C>G (p.Ala1326Gly)	ABCA4	A1326G	Cone-Rod Dystrophy, Recessive|Retinitis Pigmentosa, Recessive|ABCA4-Related Disorders|Stargardt Disease, Recessive|not provided|Macular degeneration	Uncertain significance(Last reviewed: Jul 22, 2020)	criteria provided, multiple submitters, no conflicts	VCV000298243	1	94497485	1	94031929	298243	283266	rs761989194	NC_000001.11:94031928:G:C
NM_000350.3(ABCA4):c.3970del (p.Ala1324fs)	ABCA4	A1324fs	not provided	Pathogenic(Last reviewed: Dec 18, 2019)	criteria provided, single submitter	VCV000854504	1	94497492	1	94031936	854504	824468		NC_000001.11:94031935:CCCC:CCC
NM_000350.3(ABCA4):c.3947A>C (p.Asp1316Ala)	ABCA4	D1316A	Cone-Rod Dystrophy, Recessive|Retinitis Pigmentosa, Recessive|ABCA4-Related Disorders|Stargardt Disease, Recessive|Macular degeneration	Uncertain significance(Last reviewed: Jan 13, 2018)	criteria provided, single submitter	VCV000298244	1	94497515	1	94031959	298244	283281	rs746468013	NC_000001.11:94031958:T:G
NM_000350.3(ABCA4):c.3900A>G (p.Arg1300=)	ABCA4		Stargardt disease 1	Uncertain significance(Last reviewed: Jan 1, 2016)	criteria provided, single submitter	VCV000236107	1	94497562	1	94032006	236107	237673	rs886044739	NC_000001.11:94032005:T:C
NM_000350.3(ABCA4):c.3899G>A (p.Arg1300Gln)	ABCA4	R1300Q	Macular degeneration|not provided|none provided|not specified|ABCA4-Related Disorders|Stargardt Disease, Recessive|Cone-Rod Dystrophy, Recessive|Retinitis Pigmentosa, Recessive|Macular dystrophy	Benign/Likely benign(Last reviewed: Nov 21, 2020)	criteria provided, multiple submitters, no conflicts	VCV000099246	1	94497563	1	94032007	99246	105135	rs61750129	NC_000001.11:94032006:C:T
NM_000350.3(ABCA4):c.3898C>T (p.Arg1300Ter)	ABCA4	R1300*	not provided|Retinal dystrophy	Pathogenic(Last reviewed: Sep 9, 2020)	criteria provided, multiple submitters, no conflicts	VCV000099245	1	94497564	1	94032008	99245	105134	rs61752427	NC_000001.11:94032007:G:A
NM_000350.3(ABCA4):c.3871C>T (p.Gln1291Ter)	ABCA4	Q1291*	not provided|Age-related macular degeneration 2|Stargardt disease 1	Pathogenic(Last reviewed: Apr 6, 2020)	criteria provided, multiple submitters, no conflicts	VCV000236106	1	94497591	1	94032035	236106	237674	rs746541266	NC_000001.11:94032034:G:A
NM_000350.3(ABCA4):c.3862+1G>A	ABCA4		not provided|Stargardt disease 1	Pathogenic(Last reviewed: Apr 8, 2021)	criteria provided, multiple submitters, no conflicts	VCV000099243	1	94502295	1	94036739	99243	105132	rs61751400	NC_000001.11:94036738:C:T
NM_000350.3(ABCA4):c.3840_3845del (p.1279_1280DS[1])	ABCA4		Cone-Rod Dystrophy, Recessive|Retinitis Pigmentosa, Recessive|Stargardt Disease, Recessive|not provided|Macular degeneration	Conflicting interpretations of pathogenicity(Last reviewed: Jul 24, 2020)	criteria provided, conflicting interpretations	VCV000298245	1	94502313 - 94502318	1	94036757 - 94036762	298245	281359	rs62642572	NC_000001.11:94036756:GAATCAGAATC:GAATC
NM_000350.3(ABCA4):c.3831G>A (p.Thr1277=)	ABCA4		Stargardt Disease, Recessive|ABCA4-Related Disorders|Cone-Rod Dystrophy, Recessive|Retinitis Pigmentosa, Recessive|not provided|Macular degeneration	Conflicting interpretations of pathogenicity(Last reviewed: Dec 5, 2020)	criteria provided, conflicting interpretations	VCV000298246	1	94502327	1	94036771	298246	281996	rs75092434	NC_000001.11:94036770:C:T
NM_000350.3(ABCA4):c.3815T>C (p.Ile1272Thr)	ABCA4	I1272T	Stargardt disease 1	Likely pathogenic(Last reviewed: Jan 1, 2016)	criteria provided, single submitter	VCV000236105	1	94502343	1	94036787	236105	237675	rs886044738	NC_000001.11:94036786:A:G
NM_000350.3(ABCA4):c.3813G>A (p.Glu1271=)	ABCA4		Stargardt disease 1	Pathogenic(Last reviewed: Jan 1, 2016)	criteria provided, single submitter	VCV000236104	1	94502701	1	94037145	236104	237676	rs886044737	NC_000001.11:94037144:C:T
NM_000350.3(ABCA4):c.3808G>T (p.Glu1270Ter)	ABCA4	E1270*	not provided|Stargardt disease 1	Pathogenic(Last reviewed: Jun 1, 2021)	criteria provided, multiple submitters, no conflicts	VCV000099240	1	94502706	1	94037150	99240	105129	rs61752425	NC_000001.11:94037149:C:A
NM_000350.3(ABCA4):c.3767_3768dup (p.Leu1257fs)	ABCA4	L1257fs	Stargardt disease	Likely pathogenic(Last reviewed: Apr 1, 2018)	no assertion criteria provided	VCV000635982	1	94502745 - 94502746	1	94037189 - 94037190	635982	623820	rs1570367144	NC_000001.11:94037189:GT:GTGT
NM_000350.3(ABCA4):c.3759G>A (p.Thr1253=)	ABCA4		not specified|Macular degeneration|ABCA4-Related Disorders|Stargardt Disease, Recessive|Cone-Rod Dystrophy, Recessive|Retinitis Pigmentosa, Recessive|not provided	Conflicting interpretations of pathogenicity(Last reviewed: Oct 27, 2020)	criteria provided, conflicting interpretations	VCV000136241	1	94502755	1	94037199	136241	139944	rs147884766	NC_000001.11:94037198:C:T
NM_000350.3(ABCA4):c.3758C>T (p.Thr1253Met)	ABCA4	T1253M	not provided|Stargardt disease 1|Retinal dystrophy|ABCA4-Related Disorders	Conflicting interpretations of pathogenicity(Last reviewed: Oct 18, 2020)	criteria provided, conflicting interpretations	VCV000099239	1	94502756	1	94037200	99239	105128	rs61752424	NC_000001.11:94037199:G:A
NM_000350.3(ABCA4):c.3754G>T (p.Glu1252Ter)	ABCA4	E1252*	Retinal dystrophy|not provided	Pathogenic(Last reviewed: Jul 24, 2019)	criteria provided, multiple submitters, no conflicts	VCV000099238	1	94502760	1	94037204	99238	105127	rs61752423	NC_000001.11:94037203:C:A
NM_000350.3(ABCA4):c.3729T>A (p.Tyr1243Ter)	ABCA4	Y1243*	not provided|Stargardt disease 1	Pathogenic(Last reviewed: Oct 8, 2020)	criteria provided, multiple submitters, no conflicts	VCV000801512	1	94502785	1	94037229	801512	790011	rs1570367230	NC_000001.11:94037228:A:T
NM_000350.3(ABCA4):c.3698T>C (p.Leu1233Pro)	ABCA4	L1233P	Stargardt disease 1	Uncertain significance(Last reviewed: May 28, 2019)	criteria provided, single submitter	VCV000801513	1	94502816	1	94037260	801513	790012	rs1366653130	NC_000001.11:94037259:A:G
NM_000350.3(ABCA4):c.3670T>G (p.Cys1224Gly)	ABCA4	C1224G	Cone-Rod Dystrophy, Recessive|Retinitis Pigmentosa, Recessive|Age-related macular degeneration 2|ABCA4-Related Disorders|Stargardt Disease, Recessive|Macular degeneration	Uncertain significance(Last reviewed: Jun 27, 2019)	criteria provided, multiple submitters, no conflicts	VCV000298247	1	94502844	1	94037288	298247	283423	rs762213896	NC_000001.11:94037287:A:C
NM_000350.3(ABCA4):c.3664_3669del (p.Val1222_Glu1223del)	ABCA4		Stargardt disease 1	Uncertain significance(Last reviewed: May 28, 2019)	criteria provided, single submitter	VCV000801514	1	94502845 - 94502850	1	94037289 - 94037294	801514	790013	rs1570367367	NC_000001.11:94037288:CTCCACC:C
NM_000350.3(ABCA4):c.3646del (p.Val1216fs)	ABCA4	V1216fs	not provided	Pathogenic(Last reviewed: Sep 11, 2019)	criteria provided, single submitter	VCV000938181	1	94502868	1	94037312	938181	930687		NC_000001.11:94037311:C:
NM_000350.3(ABCA4):c.3626T>C (p.Met1209Thr)	ABCA4	M1209T	Stargardt Disease, Recessive|ABCA4-Related Disorders|Cone-Rod Dystrophy, Recessive|Retinitis Pigmentosa, Recessive|not specified|not provided|Macular degeneration	Benign/Likely benign(Last reviewed: Nov 26, 2020)	criteria provided, multiple submitters, no conflicts	VCV000143075	1	94502888	1	94037332	143075	152793	rs76258939	NC_000001.11:94037331:A:G
NM_000350.3(ABCA4):c.3608G>A (p.Gly1203Glu)	ABCA4	G1203E	Cone-rod degeneration|Age-related macular degeneration 2|ABCA4-Related Disorders|not provided	Uncertain significance(Last reviewed: Oct 3, 2020)	criteria provided, multiple submitters, no conflicts	VCV000497057	1	94502906	1	94037350	497057	488481	rs146786552	NC_000001.11:94037349:C:T
NM_000350.3(ABCA4):c.3608-35A>G	ABCA4		Stargardt disease 1	Uncertain significance(Last reviewed: Apr 8, 2021)	criteria provided, single submitter	VCV001065785	1	94502941	1	94037385	1065785	1054026		NC_000001.11:94037384:T:C
NM_000350.3(ABCA4):c.3607+13C>T	ABCA4		Cone-Rod Dystrophy, Recessive|Retinitis Pigmentosa, Recessive|ABCA4-Related Disorders|Stargardt Disease, Recessive|Macular degeneration	Uncertain significance(Last reviewed: Jan 13, 2018)	criteria provided, single submitter	VCV000298248	1	94505586	1	94040030	298248	281361	rs374630957	NC_000001.11:94040029:G:A
NM_000350.3(ABCA4):c.3607G>A (p.Gly1203Arg)	ABCA4	G1203R	ABCA4-Related Disorders|not provided|Retinal dystrophy	Conflicting interpretations of pathogenicity(Last reviewed: Nov 15, 2019)	criteria provided, conflicting interpretations	VCV000417989	1	94505599	1	94040043	417989	405257	rs1064793011	NC_000001.11:94040042:C:T
NM_000350.3(ABCA4):c.3602T>G (p.Leu1201Arg)	ABCA4	L1201R	Cone-Rod Dystrophy, Recessive|Retinitis Pigmentosa, Recessive|Cone-rod dystrophy 3|Macular degeneration|not provided|Stargardt disease 1|not specified|ABCA4-Related Disorders|Stargardt Disease, Recessive	Conflicting interpretations of pathogenicity(Last reviewed: Dec 2, 2020)	criteria provided, conflicting interpretations	VCV000007903	1	94505604	1	94040048	7903	22942	rs61750126	NC_000001.11:94040047:A:C
NM_000350.3(ABCA4):c.3586A>T (p.Thr1196Ser)	ABCA4	T1196S	Cone-Rod Dystrophy, Recessive|Retinitis Pigmentosa, Recessive|ABCA4-Related Disorders|Stargardt Disease, Recessive|Macular degeneration	Uncertain significance(Last reviewed: Jan 12, 2018)	criteria provided, single submitter	VCV000298249	1	94505620	1	94040064	298249	283434	rs370967816	NC_000001.11:94040063:T:A
NM_000350.3(ABCA4):c.3547G>T (p.Gly1183Cys)	ABCA4	G1183C	Stargardt Disease, Recessive|ABCA4-Related Disorders|Cone-Rod Dystrophy, Recessive|Macular degeneration|Retinitis Pigmentosa, Recessive|not provided|Retinal dystrophy	Conflicting interpretations of pathogenicity(Last reviewed: Nov 3, 2020)	criteria provided, conflicting interpretations	VCV000298250	1	94505659	1	94040103	298250	283282	rs75267647	NC_000001.11:94040102:C:A
NM_000350.3(ABCA4):c.3529_3532dup (p.Ser1178fs)	ABCA4	S1178fs	Stargardt disease 1	Pathogenic(Last reviewed: Jan 1, 2016)	criteria provided, single submitter	VCV000236103	1	94505673 - 94505674	1	94040117 - 94040118	236103	237677	rs886044736	NC_000001.11:94040117:TGCA:TGCATGCA
NM_000350.3(ABCA4):c.3523-1G>A	ABCA4		Stargardt disease 1	Likely pathogenic(Last reviewed: Jan 30, 2021)	criteria provided, single submitter	VCV001048143	1	94505684	1	94040128	1048143	1036067		NC_000001.11:94040127:C:T
NM_000350.3(ABCA4):c.3482G>A (p.Arg1161His)	ABCA4	R1161H	Stargardt disease 1|not provided|Autosomal recessive retinitis pigmentosa|Cone-rod degeneration	Likely pathogenic(Last reviewed: Jun 1, 2018)	criteria provided, multiple submitters, no conflicts	VCV000236102	1	94506805	1	94041249	236102	237678	rs768278935	NC_000001.11:94041248:C:T
NM_000350.3(ABCA4):c.3481C>T (p.Arg1161Cys)	ABCA4	R1161C	not provided	Uncertain significance(Last reviewed: Mar 17, 2020)	criteria provided, multiple submitters, no conflicts	VCV000452706	1	94506806	1	94041250	452706	442897	rs553776104	NC_000001.11:94041249:G:A
NM_000350.3(ABCA4):c.3449_3451del (p.Cys1150del)	ABCA4	C1150del	Stargardt disease	Pathogenic(Last reviewed: Jun 23, 2019)	no assertion criteria provided	VCV000812205	1	94506836 - 94506838	1	94041280 - 94041282	812205	800459	rs1570370826	NC_000001.11:94041279:AGCAG:AG
NM_000350.3(ABCA4):c.3449G>A (p.Cys1150Tyr)	ABCA4	C1150Y	Retinal dystrophy|not provided	Uncertain significance(Last reviewed: Oct 9, 2020)	criteria provided, multiple submitters, no conflicts	VCV000839622	1	94506838	1	94041282	839622	824471		NC_000001.11:94041281:C:T
NM_000350.3(ABCA4):c.3420C>G (p.Cys1140Trp)	ABCA4	C1140W	not provided	Pathogenic(Last reviewed: Oct 6, 2020)	criteria provided, single submitter	VCV001073207	1	94506867	1	94041311	1073207	1058854		NC_000001.11:94041310:G:C
NM_000350.3(ABCA4):c.3415T>G (p.Tyr1139Asp)	ABCA4	Y1139D	Stargardt disease 1	Uncertain significance(Last reviewed: May 19, 2021)	criteria provided, single submitter	VCV001172701	1	94506872	1	94041316	1172701	1161886		NC_000001.11:94041315:A:C
NM_000350.3(ABCA4):c.3409A>G (p.Arg1137Gly)	ABCA4	R1137G	not provided	Uncertain significance(Last reviewed: Jan 23, 2020)	criteria provided, single submitter	VCV001005368	1	94506878	1	94041322	1005368	987783		NC_000001.11:94041321:T:C
NM_000350.3(ABCA4):c.3407G>A (p.Gly1136Glu)	ABCA4	G1136E	Retinal dystrophy|not provided	Pathogenic/Likely pathogenic(Last reviewed: Jun 20, 2020)	criteria provided, multiple submitters, no conflicts	VCV000866879	1	94506880	1	94041324	866879	856082		NC_000001.11:94041323:C:T
NM_000350.3(ABCA4):c.3403C>T (p.Gln1135Ter)	ABCA4	Q1135*	not provided	Pathogenic(Last reviewed: Mar 24, 2020)	criteria provided, multiple submitters, no conflicts	VCV000372291	1	94506884	1	94041328	372291	359371	rs1057517701	NC_000001.11:94041327:G:A
NM_000350.3(ABCA4):c.3389T>C (p.Ile1130Thr)	ABCA4	I1130T	not provided	Likely pathogenic(Last reviewed: May 27, 2014)	criteria provided, single submitter	VCV000417988	1	94506898	1	94041342	417988	405258	rs1064793010	NC_000001.11:94041341:A:G
NM_000350.3(ABCA4):c.3386G>T (p.Arg1129Leu)	ABCA4	R1129L	Retinal dystrophy|not provided|Stargardt disease 1|Stargardt disease 1|Cone-rod dystrophy 3|Age-related macular degeneration 2|Retinitis pigmentosa 19|Age-related macular degeneration 2	Pathogenic/Likely pathogenic(Last reviewed: Aug 7, 2020)	criteria provided, multiple submitters, no conflicts	VCV000099224	1	94506901	1	94041345	99224	105113	rs1801269	NC_000001.11:94041344:C:A
NM_000350.3(ABCA4):c.3385C>G (p.Arg1129Gly)	ABCA4	R1129G	Stargardt disease 1	Likely pathogenic(Last reviewed: May 28, 2019)	criteria provided, single submitter	VCV000801515	1	94506902	1	94041346	801515	790014	rs779426136	NC_000001.11:94041345:G:C
NM_000350.3(ABCA4):c.3385C>T (p.Arg1129Cys)	ABCA4	R1129C	not provided|ABCA4-Related Disorders	Conflicting interpretations of pathogenicity(Last reviewed: Oct 1, 2020)	criteria provided, conflicting interpretations	VCV000298251	1	94506902	1	94041346	298251	281365	rs779426136	NC_000001.11:94041345:G:A
NM_000350.3(ABCA4):c.3380G>A (p.Gly1127Glu)	ABCA4	G1127E	Stargardt disease	Likely pathogenic(Last reviewed: Apr 1, 2018)	no assertion criteria provided	VCV000635981	1	94506907	1	94041351	635981	623821	rs1570370929	NC_000001.11:94041350:C:T
NM_000350.3(ABCA4):c.3377T>C (p.Leu1126Pro)	ABCA4	L1126P	Stargardt disease 1	Likely pathogenic(Last reviewed: Jan 1, 2016)	criteria provided, single submitter	VCV000236101	1	94506910	1	94041354	236101	237679	rs1047376	NC_000001.11:94041353:A:G
NM_000350.3(ABCA4):c.3364G>A (p.Glu1122Lys)	ABCA4	E1122K	Retinitis pigmentosa|Retinal dystrophy|not provided|Stargardt disease 1	Pathogenic(Last reviewed: Oct 23, 2020)	criteria provided, multiple submitters, no conflicts	VCV000030218	1	94506923	1	94041367	30218	39174	rs61751399	NC_000001.11:94041366:C:T
NM_000350.3(ABCA4):c.3352C>G (p.His1118Asp)	ABCA4	H1118D	not provided	Likely pathogenic(Last reviewed: Jun 23, 2020)	criteria provided, single submitter	VCV001066460	1	94506935	1	94041379	1066460	1054892		NC_000001.11:94041378:G:C
NM_000350.3(ABCA4):c.3352C>T (p.His1118Tyr)	ABCA4	H1118Y	not provided	Conflicting interpretations of pathogenicity(Last reviewed: May 11, 2021)	criteria provided, conflicting interpretations	VCV000961495	1	94506935	1	94041379	961495	942127		NC_000001.11:94041378:G:A
NM_000350.3(ABCA4):c.3344T>C (p.Met1115Thr)	ABCA4	M1115T	not provided	Uncertain significance(Last reviewed: Sep 3, 2020)	criteria provided, single submitter	VCV001052465	1	94506943	1	94041387	1052465	1040358		NC_000001.11:94041386:A:G
NM_000350.3(ABCA4):c.3335C>A (p.Thr1112Asn)	ABCA4	T1112N	not provided	Pathogenic(Last reviewed: Jul 30, 2020)	criteria provided, single submitter	VCV000099222	1	94506952	1	94041396	99222	105111	rs61750122	NC_000001.11:94041395:G:T
NM_000350.3(ABCA4):c.3328+1G>A	ABCA4		not provided	Likely pathogenic(Last reviewed: Oct 8, 2020)	criteria provided, single submitter	VCV001066461	1	94508316	1	94042760	1066461	1054893		NC_000001.11:94042759:C:T
NM_000350.3(ABCA4):c.3323del (p.Arg1108fs)	ABCA4	R1108fs	Stargardt disease 1	Likely pathogenic(Last reviewed: Jan 30, 2021)	criteria provided, single submitter	VCV001048162	1	94508322	1	94042766	1048162	1036068		NC_000001.11:94042765:C:
NM_000350.3(ABCA4):c.3323G>T (p.Arg1108Leu)	ABCA4	R1108L	not provided|Stargardt disease 1	Likely pathogenic(Last reviewed: Apr 18, 2020)	criteria provided, multiple submitters, no conflicts	VCV000099220	1	94508322	1	94042766	99220	105109	rs61750121	NC_000001.11:94042765:C:A
NM_000350.3(ABCA4):c.3323G>A (p.Arg1108His)	ABCA4	R1108H	not provided|Retinal dystrophy	Pathogenic(Last reviewed: Oct 1, 2020)	criteria provided, multiple submitters, no conflicts	VCV000099219	1	94508322	1	94042766	99219	105108	rs61750121	NC_000001.11:94042765:C:T
NM_000350.3(ABCA4):c.[3322C>T;6320G>A]	ABCA4	R1108C, R2107H	Stargardt disease 1	Likely pathogenic(Last reviewed: Jan 30, 2021)	criteria provided, single submitter	VCV001048126	1|1	94508323	1|1	94042767	1048126	98774|105337	rs61750120|rs62642564	NC_000001.11:94042766:G:A|NC_000001.11:94001067:C:T
NM_000350.3(ABCA4):c.3322C>T (p.Arg1108Cys)	ABCA4	R1108C	Stargardt disease|not provided|Age-related macular degeneration 2|Retinal dystrophy|Stargardt disease 1	Pathogenic/Likely pathogenic(Last reviewed: Oct 9, 2020)	criteria provided, multiple submitters, no conflicts	VCV000092867	1	94508323	1	94042767	92867	98774	rs61750120	NC_000001.11:94042766:G:A
NM_000350.3(ABCA4):c.3299T>C (p.Ile1100Thr)	ABCA4	I1100T	not provided	Uncertain significance(Last reviewed: Sep 27, 2020)	criteria provided, single submitter	VCV001019412	1	94508346	1	94042790	1019412	1003052		NC_000001.11:94042789:A:G
NM_000350.3(ABCA4):c.3292C>T (p.Arg1098Cys)	ABCA4	R1098C	Retinal dystrophy|not provided|Age-related macular degeneration 2|Stargardt disease 1	Pathogenic/Likely pathogenic(Last reviewed: Jul 1, 2020)	criteria provided, multiple submitters, no conflicts	VCV000236100	1	94508353	1	94042797	236100	237680	rs756840095	NC_000001.11:94042796:G:A
NM_000350.3(ABCA4):c.3285C>T (p.Tyr1095=)	ABCA4		not provided|not specified|Retinitis Pigmentosa, Recessive|ABCA4-Related Disorders|Stargardt Disease, Recessive|Cone-Rod Dystrophy, Recessive|Retinal dystrophy|Macular degeneration	Conflicting interpretations of pathogenicity(Last reviewed: Nov 14, 2020)	criteria provided, conflicting interpretations	VCV000136239	1	94508360	1	94042804	136239	139942	rs570745701	NC_000001.11:94042803:G:A
NM_000350.3(ABCA4):c.3272G>A (p.Gly1091Glu)	ABCA4	G1091E	not provided|Age-related macular degeneration 2|Stargardt disease 1	Conflicting interpretations of pathogenicity(Last reviewed: Jul 1, 2020)	criteria provided, conflicting interpretations	VCV000099213	1	94508373	1	94042817	99213	105102	rs61752417	NC_000001.11:94042816:C:T
NM_000350.3(ABCA4):c.3261A>C (p.Glu1087Asp)	ABCA4	E1087D	not provided|Retinal dystrophy|Stargardt disease 1	Pathogenic/Likely pathogenic(Last reviewed: Jul 30, 2020)	criteria provided, multiple submitters, no conflicts	VCV000099212	1	94508384	1	94042828	99212	105101	rs61752416	NC_000001.11:94042827:T:G
NM_000350.3(ABCA4):c.3260A>G (p.Glu1087Gly)	ABCA4	E1087G	not provided	Likely pathogenic(Last reviewed: Oct 6, 2020)	criteria provided, single submitter	VCV001068257	1	94508385	1	94042829	1068257	1054894		NC_000001.11:94042828:T:C
NM_000350.3(ABCA4):c.3259G>A (p.Glu1087Lys)	ABCA4	E1087K	Retinal dystrophy|Age-related macular degeneration 2|not provided	Pathogenic(Last reviewed: Oct 8, 2020)	criteria provided, multiple submitters, no conflicts	VCV000099211	1	94508386	1	94042830	99211	105100	rs61751398	NC_000001.11:94042829:C:T
NM_000350.3(ABCA4):c.3248T>A (p.Val1083Glu)	ABCA4	V1083E	not provided	Uncertain significance(Last reviewed: Feb 8, 2020)	criteria provided, single submitter	VCV001045711	1	94508397	1	94042841	1045711	1023539		NC_000001.11:94042840:A:T
NM_000350.3(ABCA4):c.3210_3211dup (p.Ser1071fs)	ABCA4	S1071fs	not provided|Stargardt disease 1|Bietti crystalline corneoretinal dystrophy|Retinal dystrophy	Pathogenic/Likely pathogenic(Last reviewed: Jan 30, 2021)	criteria provided, multiple submitters, no conflicts	VCV000372290	1	94508433 - 94508434	1	94042877 - 94042878	372290	359278	rs387906385	NC_000001.11:94042877:ACA:ACACA
NM_000350.2(ABCA4):c.3210_3211insGT (p.Ser1071Valfs)	ABCA4	S1071fs	not provided|not specified|Stargardt disease 1	Pathogenic(Last reviewed: Oct 2, 2018)	criteria provided, single submitter	VCV000007887	1	94508434 - 94508435	1	94042878 - 94042879	7887	22926	rs61750064	NC_000001.11:94042878::AC
NM_000350.3(ABCA4):c.3206A>G (p.Lys1069Arg)	ABCA4	K1069R	Cone-Rod Dystrophy, Recessive|Retinitis Pigmentosa, Recessive|ABCA4-Related Disorders|Stargardt Disease, Recessive|Macular degeneration	Uncertain significance(Last reviewed: Jan 12, 2018)	criteria provided, single submitter	VCV000298252	1	94508439	1	94042883	298252	281367	rs775661924	NC_000001.11:94042882:T:C
NM_000350.3(ABCA4):c.3179A>C (p.Gln1060Pro)	ABCA4	Q1060P	Stargardt disease 1	Likely pathogenic(Last reviewed: Jan 30, 2021)	criteria provided, single submitter	VCV001048120	1	94508903	1	94043347	1048120	1036069		NC_000001.11:94043346:T:G
NM_000350.2(ABCA4):c.[1622T>C;3113C>T]	ABCA4	A1038V, L541P	Cone-rod dystrophy 3|Stargardt disease 1	Likely pathogenic(Last reviewed: Jan 30, 2021)	criteria provided, single submitter	VCV000007901	1|1	94508969	1|1	94043413	7901	22933|22940	rs61751374|rs61751392	NC_000001.11:94043412:G:A|NC_000001.11:94063249:A:G
NM_000350.3(ABCA4):c.3113C>T (p.Ala1038Val)	ABCA4	A1038V	not specified|Age-related macular degeneration 2|Retinal dystrophy|Macular dystrophy|Stargardt disease 1|Retinitis pigmentosa 19|Stargardt disease 1|Age-related macular degeneration 2|Cone-rod dystrophy 3|Retinitis pigmentosa|Cone-rod dystrophy 3|not provided|ABCA4-Related Disorders|Stargardt disease	Pathogenic/Likely pathogenic(Last reviewed: Apr 8, 2021)	criteria provided, multiple submitters, no conflicts	VCV000007894	1	94508969	1	94043413	7894	22933	rs61751374	NC_000001.11:94043412:G:A
NM_000350.3(ABCA4):c.3106G>A (p.Glu1036Lys)	ABCA4	E1036K	not provided|Stargardt disease 1	Pathogenic(Last reviewed: Jan 1, 1998)	no assertion criteria provided	VCV000007886	1	94508976	1	94043420	7886	22925	rs61750061	NC_000001.11:94043419:C:T
NM_000350.3(ABCA4):c.3093del (p.Gly1032fs)	ABCA4	G1032fs	not provided|Cone-rod dystrophy 3|Stargardt disease 1	Pathogenic(Last reviewed: Jun 17, 2021)	criteria provided, multiple submitters, no conflicts	VCV000236099	1	94508989	1	94043433	236099	237682	rs886044735	NC_000001.11:94043432:TTT:TT
NM_000350.3(ABCA4):c.3085C>T (p.Gln1029Ter)	ABCA4	Q1029*	not provided|Stargardt disease 1	Pathogenic(Last reviewed: Apr 9, 2018)	criteria provided, multiple submitters, no conflicts	VCV000099197	1	94508997	1	94043441	99197	105086	rs61751397	NC_000001.11:94043440:G:A
NM_000350.3(ABCA4):c.3083C>T (p.Ala1028Val)	ABCA4	A1028V	Stargardt disease 1|not provided	Uncertain significance(Last reviewed: Jan 30, 2020)	criteria provided, single submitter	VCV000007881	1	94508999	1	94043443	7881	22920	rs121909204	NC_000001.11:94043442:G:A
NM_000350.3(ABCA4):c.3081T>G (p.Tyr1027Ter)	ABCA4	Y1027*	Stargardt disease 1	Pathogenic(Last reviewed: Jan 1, 2015)	no assertion criteria provided	VCV000438092	1	94509001	1	94043445	438092	431626	rs1553190664	NC_000001.11:94043444:A:C
NM_000350.3(ABCA4):c.3064G>A (p.Glu1022Lys)	ABCA4	E1022K	not provided|Stargardt disease 1	Pathogenic/Likely pathogenic(Last reviewed: Nov 29, 2019)	criteria provided, multiple submitters, no conflicts	VCV000099196	1	94509018	1	94043462	99196	105085	rs61749459	NC_000001.11:94043461:C:T
NM_000350.3(ABCA4):c.3063T>G (p.Ala1021=)	ABCA4		Retinitis Pigmentosa, Recessive|Cone-Rod Dystrophy, Recessive|ABCA4-Related Disorders|Stargardt Disease, Recessive|Macular degeneration	Uncertain significance(Last reviewed: Jan 13, 2018)	criteria provided, single submitter	VCV000298253	1	94509019	1	94043463	298253	283286	rs886046565	NC_000001.11:94043462:A:C
NM_000350.3(ABCA4):c.3056C>T (p.Thr1019Met)	ABCA4	T1019M	Retinal dystrophy|not provided|Stargardt disease	Pathogenic(Last reviewed: Nov 1, 2020)	criteria provided, multiple submitters, no conflicts	VCV000289310	1	94509026	1	94043470	289310	273547	rs201855602	NC_000001.11:94043469:G:A
NM_000350.3(ABCA4):c.3051-14T>A	ABCA4		Cone-Rod Dystrophy, Recessive|Retinitis Pigmentosa, Recessive|not provided|ABCA4-Related Disorders|Stargardt Disease, Recessive|Macular degeneration	Benign/Likely benign(Last reviewed: Nov 17, 2020)	criteria provided, multiple submitters, no conflicts	VCV000099193	1	94509045	1	94043489	99193	105082	rs17110922	NC_000001.11:94043488:A:T
NM_000350.3(ABCA4):c.3050+5G>A	ABCA4		Retinal dystrophy|Stargardt disease|not provided	Pathogenic(Last reviewed: Jun 23, 2020)	criteria provided, multiple submitters, no conflicts	VCV000099192	1	94510164	1	94044608	99192	105081	rs61751262	NC_000001.11:94044607:C:T
NM_000350.3(ABCA4):c.3041T>G (p.Leu1014Arg)	ABCA4	L1014R	not provided	Likely pathogenic(Last reviewed: Feb 4, 2016)	criteria provided, single submitter	VCV000099191	1	94510178	1	94044622	99191	105080	rs61749456	NC_000001.11:94044621:A:C
NM_000350.3(ABCA4):c.3016G>C (p.Gly1006Arg)	ABCA4	G1006R	not provided|Stargardt disease 1	Conflicting interpretations of pathogenicity(Last reviewed: Apr 8, 2021)	criteria provided, conflicting interpretations	VCV000998702	1	94510203	1	94044647	998702	987788		NC_000001.11:94044646:C:G
NM_000350.3(ABCA4):c.3004C>T (p.Arg1002Trp)	ABCA4	R1002W	not provided	Pathogenic(Last reviewed: Oct 1, 2020)	criteria provided, single submitter	VCV001075396	1	94510215	1	94044659	1075396	1058857		NC_000001.11:94044658:G:A
NM_000350.3(ABCA4):c.2966T>C (p.Val989Ala)	ABCA4	V989A	Retinal dystrophy|Stargardt disease 1|not provided	Conflicting interpretations of pathogenicity(Last reviewed: Oct 21, 2020)	criteria provided, conflicting interpretations	VCV000099180	1	94510253	1	94044697	99180	105069	rs61749454	NC_000001.11:94044696:A:G
NM_000350.3(ABCA4):c.2964C>T (p.Leu988=)	ABCA4		Cone-Rod Dystrophy, Recessive|Retinitis Pigmentosa, Recessive|not provided|not specified|ABCA4-Related Disorders|Stargardt Disease, Recessive|Macular degeneration	Benign/Likely benign(Last reviewed: Nov 16, 2020)	criteria provided, multiple submitters, no conflicts	VCV000099179	1	94510255	1	94044699	99179	105068	rs61754034	NC_000001.11:94044698:G:A
NM_000350.3(ABCA4):c.2947A>G (p.Thr983Ala)	ABCA4	T983A	not provided|Stargardt disease 1	Pathogenic/Likely pathogenic(Last reviewed: Jan 30, 2021)	criteria provided, multiple submitters, no conflicts	VCV000838547	1	94510272	1	94044716	838547	824477		NC_000001.11:94044715:T:C
NM_000350.3(ABCA4):c.2940G>C (p.Leu980Phe)	ABCA4	L980F	Stargardt disease 1	Uncertain significance(Last reviewed: Jan 1, 2016)	criteria provided, single submitter	VCV000236098	1	94510279	1	94044723	236098	237683	rs886044734	NC_000001.11:94044722:C:G
NM_000350.3(ABCA4):c.2932G>A (p.Gly978Ser)	ABCA4	G978S	Stargardt disease 1	Likely pathogenic(Last reviewed: Jan 30, 2021)	criteria provided, single submitter	VCV001048167	1	94510287	1	94044731	1048167	1036070		NC_000001.11:94044730:C:T
NM_000350.3(ABCA4):c.2919-10T>C	ABCA4		Stargardt disease 1|ABCA4-Related Disorders	Uncertain significance(Last reviewed: Jan 13, 2018)	criteria provided, multiple submitters, no conflicts	VCV000236097	1	94510310	1	94044754	236097	237684	rs886044733	NC_000001.11:94044753:A:G
NM_000350.3(ABCA4):c.2918+1060G>T	ABCA4		Stargardt disease 1	Likely benign(Last reviewed: Jan 1, 2015)	no assertion criteria provided	VCV000438216	1	94511415	1	94045859	438216	431627	rs763003887	NC_000001.11:94045858:C:A
NM_000350.3(ABCA4):c.2915C>A (p.Thr972Asn)	ABCA4	T972N	Retinitis pigmentosa|Retinal dystrophy|not provided	Pathogenic/Likely pathogenic(Last reviewed: Aug 21, 2020)	criteria provided, multiple submitters, no conflicts	VCV000099174	1	94512478	1	94046922	99174	105063	rs61749451	NC_000001.11:94046921:G:T
NM_000350.3(ABCA4):c.2912C>A (p.Thr971Asn)	ABCA4	T971N	not specified|not provided	Likely pathogenic(Last reviewed: Jul 9, 2018)	criteria provided, single submitter	VCV000099173	1	94512481	1	94046925	99173	105062	rs61749450	NC_000001.11:94046924:G:T
NM_000350.3(ABCA4):c.2909C>T (p.Thr970Ile)	ABCA4	T970I	not provided	Uncertain significance(Last reviewed: Jan 22, 2020)	criteria provided, single submitter	VCV001042099	1	94512484	1	94046928	1042099	1023542		NC_000001.11:94046927:G:A
NM_000350.3(ABCA4):c.2900C>T (p.Ala967Val)	ABCA4	A967V	not provided	Uncertain significance(Last reviewed: Sep 9, 2020)	criteria provided, single submitter	VCV000957296	1	94512493	1	94046937	957296	942129		NC_000001.11:94046936:G:A
NM_000350.3(ABCA4):c.2897G>A (p.Gly966Glu)	ABCA4	G966E	not provided	Uncertain significance(Last reviewed: Mar 27, 2020)	criteria provided, single submitter	VCV001051959	1	94512496	1	94046940	1051959	1040360		NC_000001.11:94046939:C:T
NM_000350.3(ABCA4):c.2895T>G (p.Asn965Lys)	ABCA4	N965K	Retinal dystrophy|Stargardt disease	Likely pathogenic(Last reviewed: Jan 24, 2019)	criteria provided, single submitter	VCV000636146	1	94512498	1	94046942	636146	623956	rs1570377861	NC_000001.11:94046941:A:C
NM_000350.3(ABCA4):c.2894A>G (p.Asn965Ser)	ABCA4	N965S	Retinitis pigmentosa|Macular dystrophy|Stargardt disease 1|Retinal dystrophy|Stargardt disease|not provided|Cone-rod dystrophy	Pathogenic(Last reviewed: Aug 4, 2020)	criteria provided, multiple submitters, no conflicts	VCV000236096	1	94512499	1	94046943	236096	237685	rs201471607	NC_000001.11:94046942:T:C
NM_000350.3(ABCA4):c.2888del (p.Gly963fs)	ABCA4	G963fs	Stargardt disease 1|Cone-rod dystrophy 3|not provided	Pathogenic(Last reviewed: May 28, 2019)	criteria provided, single submitter	VCV000007905	1	94512505	1	94046949	7905	22944	rs61752410	NC_000001.11:94046948:CCC:CC
NM_000350.3(ABCA4):c.2877C>T (p.Thr959=)	ABCA4		Macular degeneration|ABCA4-Related Disorders|Stargardt Disease, Recessive|Cone-Rod Dystrophy, Recessive|Retinitis Pigmentosa, Recessive|Stargardt disease 1|not provided	Conflicting interpretations of pathogenicity(Last reviewed: Nov 18, 2020)	criteria provided, conflicting interpretations	VCV000099169	1	94512516	1	94046960	99169	105058	rs61754033	NC_000001.11:94046959:G:A
NM_000350.3(ABCA4):c.2876C>T (p.Thr959Ile)	ABCA4	T959I	not provided	Likely pathogenic(Last reviewed: Oct 1, 2020)	criteria provided, single submitter	VCV000099168	1	94512517	1	94046961	99168	105057	rs61752409	NC_000001.11:94046960:G:A
NM_000350.3(ABCA4):c.2875A>G (p.Thr959Ala)	ABCA4	T959A	ABCA4-Related Disorders|Stargardt Disease, Recessive|Cone-Rod Dystrophy, Recessive|Retinitis Pigmentosa, Recessive|Stargardt disease 1|Macular degeneration|not provided	Conflicting interpretations of pathogenicity(Last reviewed: Apr 28, 2017)	criteria provided, conflicting interpretations	VCV000236095	1	94512518	1	94046962	236095	237686	rs368846708	NC_000001.11:94046961:T:C
NM_000350.3(ABCA4):c.2869C>A (p.Gln957Lys)	ABCA4	Q957K	not provided|Retinal dystrophy	Uncertain significance(Last reviewed: Aug 20, 2020)	criteria provided, multiple submitters, no conflicts	VCV000092866	1	94512524	1	94046968	92866	98773	rs398123338	NC_000001.11:94046967:G:T
NM_000350.3(ABCA4):c.2863G>A (p.Glu955Lys)	ABCA4	E955K	not provided	Uncertain significance(Last reviewed: Jun 19, 2018)	criteria provided, single submitter	VCV000617945	1	94512530	1	94046974	617945	609438	rs765680067	NC_000001.11:94046973:C:T
NM_000350.3(ABCA4):c.2852T>C (p.Ile951Thr)	ABCA4	I951T	not provided	Uncertain significance(Last reviewed: Oct 26, 2020)	criteria provided, single submitter	VCV001003785	1	94512541	1	94046985	1003785	987790		NC_000001.11:94046984:A:G
NM_000350.3(ABCA4):c.2828G>A (p.Arg943Gln)	ABCA4	R943Q	not specified|not provided|none provided|Stargardt disease 1|Stargardt disease|MACULAR DEGENERATION, AGE-RELATED, 2, SUSCEPTIBILITY TO|Macular degeneration|ABCA4-Related Disorders|Stargardt Disease, Recessive|Retinitis Pigmentosa, Recessive|Cone-Rod Dystrophy, Recessive	Benign/Likely benign(Last reviewed: Dec 2, 2020)	criteria provided, multiple submitters, no conflicts	VCV000007913	1	94512565	1	94047009	7913	22952	rs1801581	NC_000001.11:94047008:C:T
NM_000350.3(ABCA4):c.2819C>G (p.Pro940Arg)	ABCA4	P940R	not provided|ABCA4-Related Disorders|Retinal dystrophy	Uncertain significance(Last reviewed: Oct 27, 2020)	criteria provided, multiple submitters, no conflicts	VCV000286835	1	94512574	1	94047018	286835	271072	rs144995371	NC_000001.11:94047017:G:C
NM_000350.3(ABCA4):c.2804T>C (p.Val935Ala)	ABCA4	V935A	not provided	Likely pathogenic(Last reviewed: Oct 15, 2019)	criteria provided, single submitter	VCV000099159	1	94512589	1	94047033	99159	105048	rs61749444	NC_000001.11:94047032:A:G
NM_000350.3(ABCA4):c.2798A>T (p.Asn933Ile)	ABCA4	N933I	Stargardt disease 1	Pathogenic	no assertion criteria provided	VCV000143074	1	94512595	1	94047039	143074	152792	rs527236129	NC_000001.11:94047038:T:A
NM_000350.3(ABCA4):c.2791G>A (p.Val931Met)	ABCA4	V931M	Retinal dystrophy|not provided|ABCA4-Related Disorders|Stargardt Disease, Recessive|Cone-Rod Dystrophy, Recessive|Retinitis Pigmentosa, Recessive|Stargardt disease|Stargardt disease 1|Macular degeneration	Conflicting interpretations of pathogenicity(Last reviewed: Oct 19, 2020)	criteria provided, conflicting interpretations	VCV000007880	1	94512602	1	94047046	7880	22919	rs58331765	NC_000001.11:94047045:C:T
NM_000350.3(ABCA4):c.2782G>T (p.Gly928Trp)	ABCA4	G928W	not provided|Retinal dystrophy	Uncertain significance(Last reviewed: Aug 20, 2020)	criteria provided, multiple submitters, no conflicts	VCV000092865	1	94512611	1	94047055	92865	98772	rs398123337	NC_000001.11:94047054:C:A
NM_000350.3(ABCA4):c.2779C>T (p.Pro927Ser)	ABCA4	P927S	Stargardt Disease 3	Uncertain significance(Last reviewed: Jun 11, 2020)	criteria provided, single submitter	VCV000929304	1	94512614	1	94047058	929304	917626	rs985690206	NC_000001.11:94047057:G:A
NM_000350.3(ABCA4):c.2744-5C>T	ABCA4		Stargardt Disease, Recessive|ABCA4-Related Disorders|Cone-Rod Dystrophy, Recessive|Retinitis Pigmentosa, Recessive|Macular degeneration|not provided	Conflicting interpretations of pathogenicity(Last reviewed: Nov 18, 2020)	criteria provided, conflicting interpretations	VCV000298254	1	94512654	1	94047098	298254	282000	rs76305791	NC_000001.11:94047097:G:A
NM_000350.3(ABCA4):c.2731_2732del (p.Glu911fs)	ABCA4	E911fs	Stargardt disease	Pathogenic(Last reviewed: Jan 9, 2020)	criteria provided, single submitter	VCV000813133	1	94514435 - 94514436	1	94048879 - 94048880	813133	801319		NC_000001.11:94048878:TCT:T
NM_000350.3(ABCA4):c.2692G>T (p.Glu898Ter)	ABCA4	E898*	Stargardt disease 1	Pathogenic(Last reviewed: Jan 1, 2016)	criteria provided, single submitter	VCV000236094	1	94514475	1	94048919	236094	237687	rs61749441	NC_000001.11:94048918:C:A
NM_000350.3(ABCA4):c.2690C>T (p.Thr897Ile)	ABCA4	T897I	Age-related macular degeneration 2|Macular degeneration|Stargardt Disease, Recessive|Cone-Rod Dystrophy, Recessive|Retinitis Pigmentosa, Recessive|ABCA4-Related Disorders|not provided|Stargardt disease 1	Conflicting interpretations of pathogenicity(Last reviewed: Nov 17, 2020)	criteria provided, conflicting interpretations	VCV000099153	1	94514477	1	94048921	99153	105042	rs61749440	NC_000001.11:94048920:G:A
NM_000350.3(ABCA4):c.2680dup (p.Leu894fs)	ABCA4	L894fs	Stargardt disease	Likely pathogenic(Last reviewed: Apr 1, 2018)	no assertion criteria provided	VCV000635980	1	94514486 - 94514487	1	94048930 - 94048931	635980	623822	rs1570380080	NC_000001.11:94048930:GGG:GGGG
NM_000350.3(ABCA4):c.2646C>T (p.Gly882=)	ABCA4		ABCA4-Related Disorders|Stargardt Disease, Recessive|Cone-Rod Dystrophy, Recessive|Retinitis Pigmentosa, Recessive|not specified|Macular degeneration|not provided	Benign/Likely benign(Last reviewed: Jul 2, 2020)	criteria provided, multiple submitters, no conflicts	VCV000298255	1	94517196	1	94051640	298255	282001	rs180921875	NC_000001.11:94051639:G:A
NM_000350.3(ABCA4):c.2633C>T (p.Ser878Leu)	ABCA4	S878L	not provided	Uncertain significance(Last reviewed: Aug 21, 2020)	criteria provided, single submitter	VCV001042343	1	94517209	1	94051653	1042343	1023543		NC_000001.11:94051652:G:A
NM_000350.3(ABCA4):c.2617T>C (p.Phe873Leu)	ABCA4	F873L	not provided	Uncertain significance(Last reviewed: Oct 5, 2020)	criteria provided, single submitter	VCV000099149	1	94517225	1	94051669	99149	105038	rs62642570	NC_000001.11:94051668:A:G
NM_000350.3(ABCA4):c.2609C>T (p.Pro870Leu)	ABCA4	P870L	Retinal dystrophy|Stargardt disease 1|not provided	Conflicting interpretations of pathogenicity(Last reviewed: Mar 31, 2020)	criteria provided, conflicting interpretations	VCV000236093	1	94517233	1	94051677	236093	237688	rs746566873	NC_000001.11:94051676:G:A
NM_000350.3(ABCA4):c.2608C>T (p.Pro870Ser)	ABCA4	P870S	not provided	Uncertain significance(Last reviewed: Jan 6, 2016)	criteria provided, single submitter	VCV000265014	1	94517234	1	94051678	265014	259678	rs867875828	NC_000001.11:94051677:G:A
NM_000350.3(ABCA4):c.[2588G>C;5603A>T]	ABCA4	G863A, N1868I	Stargardt disease 1	Likely pathogenic(Last reviewed: Jan 30, 2021)	criteria provided, single submitter	VCV001048132	1|1	94517254	1|1	94051698	1048132	22918|105279	rs76157638|rs1801466	NC_000001.11:94051697:C:G|NC_000001.11:94010910:T:A
NM_000350.2(ABCA4):c.[2588G>C;5153T>G]	ABCA4	G863A, V1718G	Stargardt disease 1	Pathogenic(Last reviewed: Jan 1, 2016)	criteria provided, single submitter	VCV000236092	1|1	94517254	1|1	94051698	236092	22918|237656	rs76157638|rs886044732	NC_000001.11:94051697:C:G|NC_000001.11:94019624:A:C
NM_000350.2(ABCA4):c.[2588G>C;3289A>T]	ABCA4	G863A, R1097*	Stargardt disease 1	Pathogenic(Last reviewed: Jan 1, 2016)	criteria provided, single submitter	VCV000236091	1|1	94517254	1|1	94051698	236091	22918|237681	rs76157638|rs886044731	NC_000001.11:94051697:C:G|NC_000001.11:94042799:T:A
NM_000350.2(ABCA4):c.2588G>C	ABCA4	G863A	Age-related macular degeneration 2|not provided|none provided|Retinitis pigmentosa 19|Age-related macular degeneration|Cone-rod dystrophy 3|Retinal dystrophy|Stargardt disease 1|Inborn genetic diseases|Retinitis pigmentosa|Cone-rod dystrophy 3|Peripheral neuropathy|Abnormal macular morphology|Cone-rod dystrophy|Stargardt disease	Conflicting interpretations of pathogenicity(Last reviewed: Dec 1, 2020)	criteria provided, conflicting interpretations	VCV000007879	1	94517254	1	94051698	7879	22918	rs76157638	NC_000001.11:94051697:C:G
NM_000350.3(ABCA4):c.2588-12C>G	ABCA4		not specified|not provided|ABCA4-Related Disorders|Stargardt disease 1	Conflicting interpretations of pathogenicity(Last reviewed: Nov 14, 2020)	criteria provided, conflicting interpretations	VCV000099148	1	94517266	1	94051710	99148	105037	rs61751396	NC_000001.11:94051709:G:C
NM_000350.3(ABCA4):c.2587+2T>C	ABCA4		Stargardt disease 1	Pathogenic(Last reviewed: May 28, 2019)	criteria provided, multiple submitters, no conflicts	VCV000590903	1	94520665	1	94055109	590903	581848	rs1557783989	NC_000001.11:94055108:A:G
NM_000350.3(ABCA4):c.2566T>A (p.Tyr856Asn)	ABCA4	Y856N	Retinal dystrophy|not provided	Likely pathogenic(Last reviewed: May 23, 2014)	criteria provided, single submitter	VCV000236518	1	94520688	1	94055132	236518	237997	rs201223321	NC_000001.11:94055131:A:T
NM_000350.3(ABCA4):c.2565G>A (p.Trp855Ter)	ABCA4	W855*	not provided|Stargardt disease 1	Pathogenic(Last reviewed: Jan 1, 1998)	no assertion criteria provided	VCV000007883	1	94520689	1	94055133	7883	22922	rs61749438	NC_000001.11:94055132:C:T
NM_000350.3(ABCA4):c.2564G>A (p.Trp855Ter)	ABCA4	W855*	Stargardt disease 1|Retinal dystrophy|not provided	Pathogenic(Last reviewed: Sep 11, 2020)	criteria provided, multiple submitters, no conflicts	VCV000099144	1	94520690	1	94055134	99144	105033	rs61752406	NC_000001.11:94055133:C:T
NM_000350.3(ABCA4):c.2560G>A (p.Ala854Thr)	ABCA4	A854T	Retinal dystrophy|Stargardt disease 1|not provided	Uncertain significance(Last reviewed: Oct 11, 2018)	criteria provided, multiple submitters, no conflicts	VCV000099143	1	94520694	1	94055138	99143	105032	rs61749437	NC_000001.11:94055137:C:T
NM_000350.3(ABCA4):c.2546T>C (p.Val849Ala)	ABCA4	V849A	none provided|Retinal dystrophy|Stargardt disease 1|not provided	Conflicting interpretations of pathogenicity(Last reviewed: Dec 3, 2020)	criteria provided, conflicting interpretations	VCV000099141	1	94520708	1	94055152	99141	105030	rs61749435	NC_000001.11:94055151:A:G
NM_000350.3(ABCA4):c.2537A>G (p.Asp846Gly)	ABCA4	D846G	Stargardt disease 1	Likely pathogenic(Last reviewed: May 28, 2019)	criteria provided, single submitter	VCV000801516	1	94520717	1	94055161	801516	790015	rs779466403	NC_000001.11:94055160:T:C
NM_000350.3(ABCA4):c.2517C>T (p.Ser839=)	ABCA4		ABCA4-Related Disorders|Stargardt Disease, Recessive|Cone-Rod Dystrophy, Recessive|Retinitis Pigmentosa, Recessive|Macular degeneration|not provided	Conflicting interpretations of pathogenicity(Last reviewed: Oct 6, 2020)	criteria provided, conflicting interpretations	VCV000298256	1	94520737	1	94055181	298256	281368	rs138246242	NC_000001.11:94055180:G:A
NM_000350.3(ABCA4):c.2486C>T (p.Thr829Met)	ABCA4	T829M	ABCA4-Related Disorders|not provided	Uncertain significance(Last reviewed: Aug 11, 2020)	criteria provided, multiple submitters, no conflicts	VCV000873957	1	94520768	1	94055212	873957	864870		NC_000001.11:94055211:G:A
NM_000350.3(ABCA4):c.2473G>A (p.Gly825Arg)	ABCA4	G825R	not provided|Stargardt disease 1	Uncertain significance(Last reviewed: Apr 8, 2021)	criteria provided, multiple submitters, no conflicts	VCV000943489	1	94520781	1	94055225	943489	930698		NC_000001.11:94055224:C:T
NM_000350.3(ABCA4):c.2461T>A (p.Trp821Arg)	ABCA4	W821R	Retinal dystrophy|not provided	Pathogenic(Last reviewed: Oct 9, 2020)	criteria provided, multiple submitters, no conflicts	VCV000099136	1	94520793	1	94055237	99136	105025	rs61749433	NC_000001.11:94055236:A:T
NM_000350.3(ABCA4):c.2461T>C (p.Trp821Arg)	ABCA4	W821R	Stargardt disease 1	Pathogenic(Last reviewed: Feb 1, 2000)	no assertion criteria provided	VCV000030217	1	94520793	1	94055237	30217	39173	rs61749433	NC_000001.11:94055236:A:G
NM_000350.3(ABCA4):c.2453G>A (p.Gly818Glu)	ABCA4	G818E	Retinal dystrophy|Stargardt disease|not specified|not provided	Conflicting interpretations of pathogenicity(Last reviewed: Sep 17, 2020)	criteria provided, conflicting interpretations	VCV000099135	1	94520801	1	94055245	99135	105024	rs61750202	NC_000001.11:94055244:C:T
NM_000350.3(ABCA4):c.2431C>T (p.Arg811Cys)	ABCA4	R811C	not provided	Uncertain significance(Last reviewed: Oct 9, 2020)	criteria provided, single submitter	VCV000857838	1	94520823	1	94055267	857838	824483		NC_000001.11:94055266:G:A
NM_000350.3(ABCA4):c.2408del (p.Gly803fs)	ABCA4	G803fs	Stargardt disease	Pathogenic(Last reviewed: Apr 1, 2018)	no assertion criteria provided	VCV000635978	1	94520846	1	94055290	635978	623824	rs1570386206	NC_000001.11:94055289:CC:C
NM_000350.3(ABCA4):c.2401G>A (p.Ala801Thr)	ABCA4	A801T	Stargardt disease 1|Retinal dystrophy|ABCA4-Related Disorders	Conflicting interpretations of pathogenicity(Last reviewed: Jan 30, 2021)	criteria provided, conflicting interpretations	VCV000631618	1	94520853	1	94055297	631618	620019	rs374410829	NC_000001.11:94055296:C:T
NM_000350.3(ABCA4):c.2385C>G (p.Ser795Arg)	ABCA4	S795R	Generalized choriocapillaris dystrophy|not provided	Likely pathogenic(Last reviewed: Sep 5, 2020)	criteria provided, multiple submitters, no conflicts	VCV000973687	1	94520869	1	94055313	973687	961996		NC_000001.11:94055312:G:C
NM_000350.3(ABCA4):c.2345G>A (p.Trp782Ter)	ABCA4	W782*	not provided	Pathogenic(Last reviewed: Oct 8, 2020)	criteria provided, multiple submitters, no conflicts	VCV000498001	1	94522194	1	94056638	498001	489425	rs911580078	NC_000001.11:94056637:C:T
NM_000350.3(ABCA4):c.2304C>G (p.Ile768Met)	ABCA4	I768M	not specified	Uncertain significance(Last reviewed: Jan 8, 2020)	criteria provided, single submitter	VCV000917610	1	94522235	1	94056679	917610	905882		NC_000001.11:94056678:G:C
NM_000350.3(ABCA4):c.2300T>A (p.Val767Asp)	ABCA4	V767D	Retinal dystrophy|not provided|Stargardt disease 1	Pathogenic/Likely pathogenic(Last reviewed: Sep 24, 2020)	criteria provided, multiple submitters, no conflicts	VCV000099127	1	94522239	1	94056683	99127	105016	rs61751395	NC_000001.11:94056682:A:T
NM_000350.3(ABCA4):c.2292_2295delinsAGG (p.Cys764_Ser765delinsTer)	ABCA4		Stargardt disease 1	Pathogenic(Last reviewed: Apr 8, 2021)	criteria provided, single submitter	VCV001065685	1	94522244 - 94522247	1	94056688 - 94056691	1065685	1054027		NC_000001.11:94056687:ACTA:CCT
NM_000350.3(ABCA4):c.2294G>A (p.Ser765Asn)	ABCA4	S765N	not provided|Stargardt disease	Uncertain significance(Last reviewed: Aug 19, 2020)	criteria provided, single submitter	VCV000099125	1	94522245	1	94056689	99125	105014	rs61749429	NC_000001.11:94056688:C:T
NM_000350.3(ABCA4):c.2291G>A (p.Cys764Tyr)	ABCA4	C764Y	not provided|Retinal dystrophy|Stargardt disease 1	Pathogenic/Likely pathogenic(Last reviewed: Jan 30, 2021)	criteria provided, multiple submitters, no conflicts	VCV000099123	1	94522248	1	94056692	99123	105012	rs61749428	NC_000001.11:94056691:C:T
NM_000350.3(ABCA4):c.2278C>G (p.Leu760Val)	ABCA4	L760V	Cone-Rod Dystrophy, Recessive|Retinitis Pigmentosa, Recessive|not provided|ABCA4-Related Disorders|Stargardt Disease, Recessive|Macular degeneration	Uncertain significance(Last reviewed: Sep 19, 2019)	criteria provided, multiple submitters, no conflicts	VCV000298257	1	94522261	1	94056705	298257	281373	rs886046566	NC_000001.11:94056704:G:C
NM_000350.3(ABCA4):c.2267C>T (p.Ser756Phe)	ABCA4	S756F	not provided	Uncertain significance(Last reviewed: Aug 8, 2020)	criteria provided, single submitter	VCV000858235	1	94522272	1	94056716	858235	824489		NC_000001.11:94056715:G:A
NM_000350.3(ABCA4):c.2263T>G (p.Phe755Val)	ABCA4	F755V	not provided	Uncertain significance(Last reviewed: May 20, 2020)	criteria provided, single submitter	VCV001014913	1	94522276	1	94056720	1014913	1003057		NC_000001.11:94056719:A:C
NM_000350.3(ABCA4):c.2249T>C (p.Leu750Pro)	ABCA4	L750P	not provided	Likely pathogenic(Last reviewed: Jun 23, 2014)	criteria provided, single submitter	VCV000417984	1	94522290	1	94056734	417984	405262	rs1064793008	NC_000001.11:94056733:A:G
NM_000350.3(ABCA4):c.2161-1G>A	ABCA4		Stargardt disease 1	Pathogenic(Last reviewed: May 28, 2019)	criteria provided, single submitter	VCV000801517	1	94522379	1	94056823	801517	790016	rs1401924846	NC_000001.11:94056822:C:T
NM_000350.3(ABCA4):c.2161-8G>A	ABCA4		not provided	Likely pathogenic(Last reviewed: Oct 23, 2019)	criteria provided, single submitter	VCV000957729	1	94522386	1	94056830	957729	959573		NC_000001.11:94056829:C:T
NM_000350.3(ABCA4):c.2160+1G>T	ABCA4		Retinal dystrophy|Stargardt disease 1|Retinitis pigmentosa 19	Pathogenic/Likely pathogenic(Last reviewed: Jan 30, 2021)	criteria provided, multiple submitters, no conflicts	VCV000236090	1	94526092	1	94060536	236090	237689	rs61749427	NC_000001.11:94060535:C:A
NM_000350.3(ABCA4):c.2147C>T (p.Thr716Met)	ABCA4	T716M	not provided	Uncertain significance(Last reviewed: Jul 30, 2020)	criteria provided, single submitter	VCV000099119	1	94526106	1	94060550	99119	105008	rs61749426	NC_000001.11:94060549:G:A
NM_000350.3(ABCA4):c.2069G>A (p.Gly690Asp)	ABCA4	G690D	not provided	Uncertain significance(Last reviewed: Oct 22, 2019)	criteria provided, single submitter	VCV000957414	1	94526184	1	94060628	957414	942131		NC_000001.11:94060627:C:T
NM_000350.3(ABCA4):c.2042G>A (p.Arg681Gln)	ABCA4	R681Q	not provided	Uncertain significance(Last reviewed: Sep 11, 2020)	criteria provided, single submitter	VCV001040174	1	94526211	1	94060655	1040174	1023549		NC_000001.11:94060654:C:T
NM_000350.3(ABCA4):c.2041C>T (p.Arg681Ter)	ABCA4	R681*	not provided|Stargardt disease 1|Retinal dystrophy|Benign concentric annular macular dystrophy|Leber congenital amaurosis|Age-related macular degeneration 2	Pathogenic/Likely pathogenic(Last reviewed: Jun 17, 2021)	criteria provided, multiple submitters, no conflicts	VCV000099114	1	94526212	1	94060656	99114	105003	rs61749423	NC_000001.11:94060655:G:A
NM_000350.3(ABCA4):c.2023G>A (p.Val675Ile)	ABCA4	V675I	Retinal dystrophy|Stargardt disease 1|not provided	Conflicting interpretations of pathogenicity(Last reviewed: Sep 27, 2020)	criteria provided, conflicting interpretations	VCV000288341	1	94526230	1	94060674	288341	272578	rs575453437	NC_000001.11:94060673:C:T
NM_000350.3(ABCA4):c.2005_2006del (p.Met669fs)	ABCA4	M669fs	Retinal dystrophy|not provided|Stargardt disease 1	Pathogenic/Likely pathogenic(Last reviewed: Jan 30, 2021)	criteria provided, multiple submitters, no conflicts	VCV000099111	1	94526247 - 94526248	1	94060691 - 94060692	99111	105000	rs61749422	NC_000001.11:94060690:AT:
NM_000350.3(ABCA4):c.1995C>A (p.Tyr665Ter)	ABCA4	Y665*	Retinal dystrophy|not provided|Stargardt disease 1	Pathogenic(Last reviewed: Apr 8, 2021)	criteria provided, multiple submitters, no conflicts	VCV000866511	1	94526258	1	94060702	866511	856103		NC_000001.11:94060701:G:T
NM_000350.3(ABCA4):c.1988G>A (p.Trp663Ter)	ABCA4	W663*	Retinitis pigmentosa 19|not provided	Pathogenic/Likely pathogenic(Last reviewed: Jan 30, 2021)	criteria provided, multiple submitters, no conflicts	VCV000372289	1	94526265	1	94060709	372289	359265	rs865990202	NC_000001.11:94060708:C:T
NM_000350.3(ABCA4):c.1964T>G (p.Phe655Cys)	ABCA4	F655C	Retinal dystrophy|not provided|Stargardt disease 1|Stargardt disease 1|Cone-rod dystrophy 3	Pathogenic/Likely pathogenic(Last reviewed: Apr 8, 2021)	criteria provided, multiple submitters, no conflicts	VCV000212727	1	94526289	1	94060733	212727	209342	rs200692438	NC_000001.11:94060732:A:C
NM_000350.3(ABCA4):c.1958G>T (p.Arg653Leu)	ABCA4	R653L	Stargardt disease|Cone-rod dystrophy 3	Likely pathogenic(Last reviewed: Jun 23, 2019)	no assertion criteria provided	VCV000635441	1	94526295	1	94060739	635441	623247	rs141823837	NC_000001.11:94060738:C:A
NM_000350.3(ABCA4):c.1958G>A (p.Arg653His)	ABCA4	R653H	not provided|Retinal dystrophy	Pathogenic/Likely pathogenic(Last reviewed: Jul 30, 2020)	criteria provided, multiple submitters, no conflicts	VCV000417982	1	94526295	1	94060739	417982	405264	rs141823837	NC_000001.11:94060738:C:T
NM_000350.3(ABCA4):c.1957C>T (p.Arg653Cys)	ABCA4	R653C	Stargardt disease 1|not provided|Retinal dystrophy|Stargardt disease 1|Cone-rod dystrophy 3|Retinitis pigmentosa 19|Age-related macular degeneration 2	Pathogenic/Likely pathogenic(Last reviewed: Aug 11, 2021)	criteria provided, multiple submitters, no conflicts	VCV000099108	1	94526296	1	94060740	99108	104997	rs61749420	NC_000001.11:94060739:G:A
NM_000350.3(ABCA4):c.1938-1G>A	ABCA4		not provided|Retinitis pigmentosa 19|Macular dystrophy|Stargardt disease 1	Pathogenic(Last reviewed: Jan 1, 2015)	no assertion criteria provided	VCV000099106	1	94526316	1	94060760	99106	104995	rs61751263	NC_000001.11:94060759:C:T
NM_000350.3(ABCA4):c.1937+1G>A	ABCA4		not provided|Retinitis pigmentosa 19|Stargardt disease 1	Pathogenic(Last reviewed: Sep 10, 2020)	criteria provided, multiple submitters, no conflicts	VCV000099104	1	94528132	1	94062576	99104	104993	rs61752401	NC_000001.11:94062575:C:T
NM_000350.3(ABCA4):c.1933G>A (p.Asp645Asn)	ABCA4	D645N	Retinal dystrophy|not provided	Pathogenic(Last reviewed: Oct 1, 2020)	criteria provided, multiple submitters, no conflicts	VCV000099103	1	94528137	1	94062581	99103	104992	rs61749418	NC_000001.11:94062580:C:T
NM_000350.3(ABCA4):c.1928T>G (p.Val643Gly)	ABCA4	V643G	Retinal dystrophy|not specified|Stargardt disease 1|not provided|ABCA4-Related Disorders	Conflicting interpretations of pathogenicity(Last reviewed: Apr 8, 2021)	criteria provided, conflicting interpretations	VCV000099102	1	94528142	1	94062586	99102	104991	rs61754024	NC_000001.11:94062585:A:C
NM_000350.3(ABCA4):c.1927G>A (p.Val643Met)	ABCA4	V643M	Macular degeneration|Cone-Rod Dystrophy, Recessive|Retinitis Pigmentosa, Recessive|Retinal dystrophy|Stargardt disease 1|not provided|not specified|ABCA4-Related Disorders|Stargardt Disease, Recessive	Conflicting interpretations of pathogenicity(Last reviewed: Dec 1, 2020)	criteria provided, conflicting interpretations	VCV000099101	1	94528143	1	94062587	99101	104990	rs61749417	NC_000001.11:94062586:C:T
NM_000350.3(ABCA4):c.1924T>A (p.Phe642Ile)	ABCA4	F642I	not provided	Pathogenic(Last reviewed: Feb 3, 2020)	criteria provided, single submitter	VCV001075537	1	94528146	1	94062590	1075537	1058860		NC_000001.11:94062589:A:T
NM_000350.3(ABCA4):c.1918C>G (p.Pro640Ala)	ABCA4	P640A	Stargardt disease 1	Likely pathogenic(Last reviewed: Jan 1, 2016)	criteria provided, single submitter	VCV000236089	1	94528152	1	94062596	236089	237690	rs766570903	NC_000001.11:94062595:G:C
NM_000350.3(ABCA4):c.1917C>A (p.Tyr639Ter)	ABCA4	Y639*	not provided|Retinal dystrophy	Pathogenic(Last reviewed: Sep 18, 2019)	criteria provided, multiple submitters, no conflicts	VCV000099098	1	94528153	1	94062597	99098	104987	rs61749415	NC_000001.11:94062596:G:T
NM_000350.3(ABCA4):c.1913C>T (p.Pro638Leu)	ABCA4	P638L	not provided	Uncertain significance(Last reviewed: Aug 21, 2020)	criteria provided, single submitter	VCV001044852	1	94528157	1	94062601	1044852	1023551		NC_000001.11:94062600:G:A
NM_000350.3(ABCA4):c.1906C>T (p.Gln636Ter)	ABCA4	Q636*	Stargardt disease 1|Retinal dystrophy|not provided	Pathogenic(Last reviewed: Sep 18, 2020)	criteria provided, multiple submitters, no conflicts	VCV000265012	1	94528164	1	94062608	265012	259680	rs145961131	NC_000001.11:94062607:G:A
NM_000350.3(ABCA4):c.1903C>T (p.Gln635Ter)	ABCA4	Q635*	not provided|Stargardt disease 1	Pathogenic/Likely pathogenic(Last reviewed: Jan 30, 2021)	criteria provided, multiple submitters, no conflicts	VCV000099096	1	94528167	1	94062611	99096	104985	rs61749414	NC_000001.11:94062610:G:A
NM_000350.3(ABCA4):c.1891G>A (p.Gly631Arg)	ABCA4	G631R	Stargardt disease 1	Likely pathogenic(Last reviewed: Jan 1, 2016)	criteria provided, single submitter	VCV000236088	1	94528179	1	94062623	236088	237691	rs886044730	NC_000001.11:94062622:C:T
NM_000350.3(ABCA4):c.1852G>A (p.Gly618Arg)	ABCA4	G618R	Retinal dystrophy|not provided	Pathogenic(Last reviewed: Oct 5, 2020)	criteria provided, multiple submitters, no conflicts	VCV000867085	1	94528218	1	94062662	867085	856105		NC_000001.11:94062661:C:T
NM_000350.3(ABCA4):c.1848del (p.Glu616fs)	ABCA4	E616fs	not provided|Retinitis pigmentosa 19	Pathogenic(Last reviewed: Jan 1, 1998)	no assertion criteria provided	VCV000007889	1	94528222	1	94062666	7889	22928	rs61751386	NC_000001.11:94062665:TT:T
NM_000350.3(ABCA4):c.1846G>A (p.Glu616Lys)	ABCA4	E616K	Stargardt disease 1|Stargardt disease	Pathogenic/Likely pathogenic(Last reviewed: Jan 30, 2021)	criteria provided, multiple submitters, no conflicts	VCV000801518	1	94528224	1	94062668	801518	790017	rs1557787473	NC_000001.11:94062667:C:T
NM_000350.3(ABCA4):c.1844T>C (p.Val615Ala)	ABCA4	V615A	not provided	Likely pathogenic(Last reviewed: Oct 20, 2020)	criteria provided, single submitter	VCV001066343	1	94528226	1	94062670	1066343	1054897		NC_000001.11:94062669:A:G
NM_000350.3(ABCA4):c.1834C>T (p.Gln612Ter)	ABCA4	Q612*	not provided	Pathogenic(Last reviewed: Oct 23, 2020)	criteria provided, multiple submitters, no conflicts	VCV000372288	1	94528236	1	94062680	372288	359330	rs1057517700	NC_000001.11:94062679:G:A
NM_000350.3(ABCA4):c.1822T>A (p.Phe608Ile)	ABCA4	F608I	Retinal dystrophy|not provided|Stargardt disease 1	Pathogenic/Likely pathogenic(Last reviewed: Apr 8, 2021)	criteria provided, multiple submitters, no conflicts	VCV000236087	1	94528248	1	94062692	236087	237692	rs61752398	NC_000001.11:94062691:A:T
NM_000350.3(ABCA4):c.1819G>C (p.Gly607Arg)	ABCA4	G607R	Cone-rod dystrophy 3|not provided	Pathogenic(Last reviewed: Nov 7, 2019)	criteria provided, multiple submitters, no conflicts	VCV000522787	1	94528251	1	94062695	522787	513244	rs61749412	NC_000001.11:94062694:C:G
NM_000350.3(ABCA4):c.1819G>A (p.Gly607Arg)	ABCA4	G607R	Stargardt disease 1|Retinal dystrophy|Stargardt disease|not provided|ABCA4-Related Disorders	Conflicting interpretations of pathogenicity(Last reviewed: Jan 30, 2021)	criteria provided, conflicting interpretations	VCV000099087	1	94528251	1	94062695	99087	104976	rs61749412	NC_000001.11:94062694:C:T
NM_000350.3(ABCA4):c.1817G>A (p.Gly606Asp)	ABCA4	G606D	not provided	Uncertain significance(Last reviewed: Oct 2, 2020)	criteria provided, multiple submitters, no conflicts	VCV001015434	1	94528253	1	94062697	1015434	1003059		NC_000001.11:94062696:C:T
NM_000350.3(ABCA4):c.1807T>C (p.Tyr603His)	ABCA4	Y603H	Retinal dystrophy|not provided	Conflicting interpretations of pathogenicity(Last reviewed: Jul 29, 2019)	criteria provided, conflicting interpretations	VCV000417981	1	94528263	1	94062707	417981	405265	rs1064793006	NC_000001.11:94062706:A:G
NM_000350.3(ABCA4):c.1805G>A (p.Arg602Gln)	ABCA4	R602Q	not provided|Macular degeneration|ABCA4-Related Disorders|Stargardt Disease, Recessive|Cone-Rod Dystrophy, Recessive|Retinitis Pigmentosa, Recessive	Conflicting interpretations of pathogenicity(Last reviewed: Oct 25, 2020)	criteria provided, conflicting interpretations	VCV000099085	1	94528265	1	94062709	99085	104974	rs61749410	NC_000001.11:94062708:C:T
NM_000350.3(ABCA4):c.1804C>T (p.Arg602Trp)	ABCA4	R602W	Retinal dystrophy|Cone-rod dystrophy 3|Stargardt disease 1|not provided|Stargardt disease 1|Cone-rod dystrophy 3|Retinitis pigmentosa 19	Pathogenic/Likely pathogenic(Last reviewed: Apr 8, 2021)	criteria provided, multiple submitters, no conflicts	VCV000099084	1	94528266	1	94062710	99084	104973	rs61749409	NC_000001.11:94062709:G:A
NM_000350.3(ABCA4):c.1793T>G (p.Val598Gly)	ABCA4	V598G	Stargardt disease 1	Uncertain significance(Last reviewed: Jan 1, 2016)	criteria provided, single submitter	VCV000236086	1	94528277	1	94062721	236086	237693	rs886044729	NC_000001.11:94062720:A:C
NM_000350.3(ABCA4):c.1792G>A (p.Val598Met)	ABCA4	V598M	not provided	Uncertain significance(Last reviewed: Dec 20, 2019)	criteria provided, single submitter	VCV000849480	1	94528278	1	94062722	849480	824497		NC_000001.11:94062721:C:T
NM_000350.3(ABCA4):c.1789C>T (p.Pro597Ser)	ABCA4	P597S	not provided|Stargardt disease 1	Likely pathogenic(Last reviewed: Jan 1, 2016)	criteria provided, single submitter	VCV000099080	1	94528281	1	94062725	99080	104969	rs61751393	NC_000001.11:94062724:G:A
NM_000350.3(ABCA4):c.1760+2T>G	ABCA4		Stargardt disease 1|not provided	Pathogenic	no assertion criteria provided	VCV000099076	1	94528666	1	94063110	99076	104965	rs61751385	NC_000001.11:94063109:A:C
NM_000350.3(ABCA4):c.1758C>A (p.Asp586Glu)	ABCA4	D586E	Stargardt disease	Likely pathogenic(Last reviewed: Jun 23, 2019)	no assertion criteria provided	VCV000812206	1	94528670	1	94063114	812206	800460	rs1570393727	NC_000001.11:94063113:G:T
NM_000350.3(ABCA4):c.1749_1750del (p.Lys583fs)	ABCA4	K583fs	Stargardt disease 1|not provided	Pathogenic(Last reviewed: Mar 26, 2021)	criteria provided, multiple submitters, no conflicts	VCV001070817	1	94528678 - 94528679	1	94063122 - 94063123	1070817	1058862		NC_000001.11:94063121:TCT:T
NM_000350.3(ABCA4):c.1749G>C (p.Lys583Asn)	ABCA4	K583N	Retinal dystrophy|not provided|Cone-rod dystrophy 3	Conflicting interpretations of pathogenicity(Last reviewed: Oct 24, 2020)	criteria provided, conflicting interpretations	VCV000814001	1	94528679	1	94063123	814001	802124	rs145265791	NC_000001.11:94063122:C:G
NM_000350.3(ABCA4):c.1742C>A (p.Thr581Asn)	ABCA4	T581N	Stargardt disease 1	Likely pathogenic(Last reviewed: Jan 30, 2021)	criteria provided, single submitter	VCV001048122	1	94528686	1	94063130	1048122	1036071		NC_000001.11:94063129:G:T
NM_000350.3(ABCA4):c.1719G>A (p.Met573Ile)	ABCA4	M573I	Stargardt disease 1|Stargardt disease	Likely pathogenic(Last reviewed: Jan 1, 2016)	criteria provided, single submitter	VCV000236085	1	94528709	1	94063153	236085	237694	rs886044728	NC_000001.11:94063152:C:T
NM_000350.3(ABCA4):c.1715G>C (p.Arg572Pro)	ABCA4	R572P	not provided|Retinal dystrophy	Pathogenic/Likely pathogenic(Last reviewed: Oct 7, 2020)	criteria provided, multiple submitters, no conflicts	VCV000099073	1	94528713	1	94063157	99073	104962	rs61748559	NC_000001.11:94063156:C:G
NM_000350.3(ABCA4):c.1715G>A (p.Arg572Gln)	ABCA4	R572Q	Retinal dystrophy|not provided|Stargardt disease 1	Conflicting interpretations of pathogenicity(Last reviewed: Oct 24, 2020)	criteria provided, conflicting interpretations	VCV000007900	1	94528713	1	94063157	7900	22939	rs61748559	NC_000001.11:94063156:C:T
NM_000350.3(ABCA4):c.1714C>T (p.Arg572Ter)	ABCA4	R572*	not provided|maculopathy	Pathogenic(Last reviewed: Aug 20, 2020)	criteria provided, multiple submitters, no conflicts	VCV000620085	1	94528714	1	94063158	620085	611528	rs1557787756	NC_000001.11:94063157:G:A
NM_000350.3(ABCA4):c.1692A>G (p.Pro564=)	ABCA4		ABCA4-Related Disorders|Stargardt Disease, Recessive|Cone-Rod Dystrophy, Recessive|Retinitis Pigmentosa, Recessive|Macular degeneration|Stargardt disease 1|not provided	Conflicting interpretations of pathogenicity(Last reviewed: Oct 6, 2020)	criteria provided, conflicting interpretations	VCV000236084	1	94528736	1	94063180	236084	237695	rs143263315	NC_000001.11:94063179:T:C
NM_000350.3(ABCA4):c.1654G>A (p.Val552Ile)	ABCA4	V552I	not provided|Cone-Rod Dystrophy, Recessive|Stargardt Disease, Recessive|ABCA4-Related Disorders|Retinitis Pigmentosa, Recessive|Stargardt disease 1|not specified|Retinal dystrophy|Macular degeneration	Conflicting interpretations of pathogenicity(Last reviewed: Mar 1, 2021)	criteria provided, conflicting interpretations	VCV000193990	1	94528774	1	94063218	193990	191153	rs145525174	NC_000001.11:94063217:C:T
NM_000350.3(ABCA4):c.1648G>A (p.Gly550Arg)	ABCA4	G550R	Retinitis pigmentosa 19|Cone-rod dystrophy 3|not provided|ABCA4-Related Disorders|Retinal dystrophy|Stargardt disease 1|Cone-rod dystrophy 3|Age-related macular degeneration 2|Retinitis pigmentosa 19	Pathogenic/Likely pathogenic(Last reviewed: Oct 23, 2020)	criteria provided, multiple submitters, no conflicts	VCV000099070	1	94528780	1	94063224	99070	104959	rs61748558	NC_000001.11:94063223:C:T
NM_000350.3(ABCA4):c.1645G>A (p.Ala549Thr)	ABCA4	A549T	Stargardt disease 1	Uncertain significance	criteria provided, single submitter	VCV000219171	1	94528783	1	94063227	219171	217189	rs61748557	NC_000001.11:94063226:C:T
NM_000350.3(ABCA4):c.1621_1622del (p.Leu541fs)	ABCA4	L541fs	Stargardt disease 1	Pathogenic/Likely pathogenic(Last reviewed: Jan 30, 2021)	criteria provided, multiple submitters, no conflicts	VCV000433181	1	94528806 - 94528807	1	94063250 - 94063251	433181	426740	rs1553192715	NC_000001.11:94063249:AGAGAGAG:AGAGAG
NM_000350.3(ABCA4):c.1622T>C (p.Leu541Pro)	ABCA4	L541P	not provided|Macular dystrophy|Retinal dystrophy|Age-related macular degeneration 2|Stargardt disease|Retinitis pigmentosa|Stargardt disease 1|not specified	Conflicting interpretations of pathogenicity(Last reviewed: Apr 8, 2021)	criteria provided, conflicting interpretations	VCV000099067	1	94528806	1	94063250	99067	22940	rs61751392	NC_000001.11:94063249:A:G
NM_000350.3(ABCA4):c.1614C>T (p.Ala538=)	ABCA4		Stargardt disease 1|not provided|ABCA4-Related Disorders|Cone-Rod Dystrophy, Recessive|Stargardt Disease, Recessive|Retinitis Pigmentosa, Recessive|Macular degeneration	Conflicting interpretations of pathogenicity(Last reviewed: Oct 8, 2020)	criteria provided, conflicting interpretations	VCV000236083	1	94528814	1	94063258	236083	237696	rs201602424	NC_000001.11:94063257:G:A
NM_000350.3(ABCA4):c.[1610G>A;5603A>T]	ABCA4	R537H, N1868I	Stargardt disease 1	Likely pathogenic(Last reviewed: Jan 30, 2021)	criteria provided, single submitter	VCV001048163	1|1	94528818	1|1	94063262	1048163	104954|105279	rs61752395|rs1801466	NC_000001.11:94063261:C:T|NC_000001.11:94010910:T:A
NM_000350.3(ABCA4):c.1610G>A (p.Arg537His)	ABCA4	R537H	not specified|not provided|Retinal dystrophy|ABCA4-Related Disorders|Stargardt Disease, Recessive|Cone-Rod Dystrophy, Recessive|Retinitis Pigmentosa, Recessive|Macular degeneration	Conflicting interpretations of pathogenicity(Last reviewed: Nov 23, 2020)	criteria provided, conflicting interpretations	VCV000099064	1	94528818	1	94063262	99064	104954	rs61752395	NC_000001.11:94063261:C:T
NM_000350.3(ABCA4):c.1609C>T (p.Arg537Cys)	ABCA4	R537C	Macular dystrophy|Retinal dystrophy|not provided|Stargardt disease 1	Pathogenic/Likely pathogenic(Last reviewed: Sep 9, 2020)	criteria provided, multiple submitters, no conflicts	VCV000099062	1	94528819	1	94063263	99062	104952	rs61748556	NC_000001.11:94063262:G:A
NM_000350.3(ABCA4):c.1592A>G (p.Glu531Gly)	ABCA4	E531G	not provided	Pathogenic(Last reviewed: Sep 12, 2020)	criteria provided, multiple submitters, no conflicts	VCV000843109	1	94528836	1	94063280	843109	824499		NC_000001.11:94063279:T:C
NM_000350.3(ABCA4):c.1584C>A (p.Tyr528Ter)	ABCA4	Y528*	Stargardt disease 1	Pathogenic(Last reviewed: Jan 1, 2016)	criteria provided, single submitter	VCV000236082	1	94528844	1	94063288	236082	237697	rs886044727	NC_000001.11:94063287:G:T
NM_000350.3(ABCA4):c.1577A>C (p.Glu526Ala)	ABCA4	E526A	not provided	Uncertain significance(Last reviewed: Sep 21, 2019)	criteria provided, single submitter	VCV000956888	1	94528851	1	94063295	956888	942135		NC_000001.11:94063294:T:G
NM_000350.3(ABCA4):c.1569T>G (p.Asp523Glu)	ABCA4	D523E	not provided	Uncertain significance(Last reviewed: Oct 21, 2020)	criteria provided, single submitter	VCV000099059	1	94528859	1	94063303	99059	104949	rs62646868	NC_000001.11:94063302:A:C
NM_000350.3(ABCA4):c.1248_1554+248del	ABCA4		Stargardt Disease 3	Likely pathogenic(Last reviewed: Jun 11, 2020)	criteria provided, single submitter	VCV000929305	1	94542998 - 94544254	1	94077442 - 94078698	929305	917628
NM_000350.3(ABCA4):c.1532G>A (p.Arg511His)	ABCA4	R511H	Cone-Rod Dystrophy, Recessive|Stargardt Disease, Recessive|ABCA4-Related Disorders|Retinitis Pigmentosa, Recessive|Retinal dystrophy|Macular degeneration|not provided|Stargardt disease|Stargardt disease 1	Conflicting interpretations of pathogenicity(Last reviewed: Nov 3, 2020)	criteria provided, conflicting interpretations	VCV000283387	1	94543268	1	94077712	283387	267624	rs140482171	NC_000001.11:94077711:C:T
NM_000350.3(ABCA4):c.1531C>T (p.Arg511Cys)	ABCA4	R511C	ABCA4-Related Disorders|Retinal dystrophy|not provided	Pathogenic/Likely pathogenic(Last reviewed: Mar 31, 2020)	criteria provided, multiple submitters, no conflicts	VCV000377402	1	94543269	1	94077713	377402	365528	rs752786160	NC_000001.11:94077712:G:A
NM_000350.3(ABCA4):c.1529T>C (p.Leu510Pro)	ABCA4	L510P	not provided	Pathogenic/Likely pathogenic(Last reviewed: Oct 19, 2020)	criteria provided, multiple submitters, no conflicts	VCV000265011	1	94543271	1	94077715	265011	259681	rs886039299	NC_000001.11:94077714:A:G
NM_000350.3(ABCA4):c.1522C>T (p.Arg508Cys)	ABCA4	R508C	Retinal dystrophy|Retinitis Pigmentosa, Recessive|not provided|ABCA4-Related Disorders|Macular degeneration	Conflicting interpretations of pathogenicity(Last reviewed: May 8, 2020)	criteria provided, conflicting interpretations	VCV000298258	1	94543278	1	94077722	298258	283437	rs138157885	NC_000001.11:94077721:G:A
NM_000350.3(ABCA4):c.1510A>C (p.Asn504His)	ABCA4	N504H	not provided	Uncertain significance(Last reviewed: Oct 19, 2020)	criteria provided, multiple submitters, no conflicts	VCV000502302	1	94543290	1	94077734	502302	493726	rs1243753206	NC_000001.11:94077733:T:G
NM_000350.3(ABCA4):c.1500G>A (p.Arg500=)	ABCA4		not specified|ABCA4-Related Disorders|Stargardt disease 1|not provided	Conflicting interpretations of pathogenicity(Last reviewed: Dec 1, 2020)	criteria provided, conflicting interpretations	VCV000136238	1	94543300	1	94077744	136238	139941	rs139050119	NC_000001.11:94077743:C:T
NM_000350.3(ABCA4):c.1496G>A (p.Trp499Ter)	ABCA4	W499*	Retinal dystrophy|not provided	Pathogenic(Last reviewed: Dec 5, 2019)	criteria provided, multiple submitters, no conflicts	VCV000848932	1	94543304	1	94077748	848932	824501		NC_000001.11:94077747:C:T
NM_000350.3(ABCA4):c.1493A>G (p.Asp498Gly)	ABCA4	D498G	Cone-Rod Dystrophy, Recessive|Retinitis Pigmentosa, Recessive|ABCA4-Related Disorders|Stargardt Disease, Recessive|Macular degeneration	Uncertain significance(Last reviewed: Jan 13, 2018)	criteria provided, single submitter	VCV000298259	1	94543307	1	94077751	298259	283290	rs147135304	NC_000001.11:94077750:T:C
NM_000350.3(ABCA4):c.1454del (p.Gly485fs)	ABCA4	G485fs	Stargardt disease	Pathogenic(Last reviewed: Jan 9, 2020)	criteria provided, single submitter	VCV000813127	1	94543346	1	94077790	813127	801327		NC_000001.11:94077789:CCC:CC
NM_000350.3(ABCA4):c.[1411G>A;5693G>A]	ABCA4	E471K, R1898H	Retinitis pigmentosa	Likely pathogenic(Last reviewed: Jun 23, 2019)	no assertion criteria provided	VCV000812193	1|1	94543389	1|1	94077833	812193	104942|105287	rs1800548|rs1800552	NC_000001.11:94077832:C:T|NC_000001.11:94010820:C:T
NM_000350.3(ABCA4):c.1411G>A (p.Glu471Lys)	ABCA4	E471K	Inborn genetic diseases|not provided|Retinal dystrophy|Stargardt disease|ABCA4-Related Disorders	Conflicting interpretations of pathogenicity(Last reviewed: Nov 17, 2020)	criteria provided, conflicting interpretations	VCV000099052	1	94543389	1	94077833	99052	104942	rs1800548	NC_000001.11:94077832:C:T
NM_000350.3(ABCA4):c.1368dup (p.Asn457fs)	ABCA4	N457fs	not provided	Pathogenic(Last reviewed: Sep 11, 2020)	criteria provided, single submitter	VCV001070984	1	94543431 - 94543432	1	94077875 - 94077876	1070984	1058866		NC_000001.11:94077875:CCCC:CCCCC
NM_000350.3(ABCA4):c.1364T>A (p.Leu455Gln)	ABCA4	L455Q	Stargardt disease 1	Uncertain significance(Last reviewed: May 28, 2019)	criteria provided, single submitter	VCV000801519	1	94543436	1	94077880	801519	790018	rs1366296798	NC_000001.11:94077879:A:T
NM_000350.3(ABCA4):c.1357-2A>G	ABCA4		Stargardt disease 1	Pathogenic/Likely pathogenic(Last reviewed: Jan 1, 2019)	criteria provided, multiple submitters, no conflicts	VCV000236081	1	94543445	1	94077889	236081	237698	rs886044726	NC_000001.11:94077888:T:C
NM_000350.3(ABCA4):c.1356+13dup	ABCA4		Cone-Rod Dystrophy, Recessive|Retinitis Pigmentosa, Recessive|Stargardt Disease, Recessive|Macular degeneration	Uncertain significance(Last reviewed: Jun 14, 2016)	criteria provided, single submitter	VCV000298260	1	94544131 - 94544132	1	94078575 - 94078576	298260	281375	rs886046567	NC_000001.11:94078575:CC:CCC
NM_000350.3(ABCA4):c.1356+5dup	ABCA4		not specified|not provided|Macular degeneration|Stargardt Disease, Recessive|Cone-Rod Dystrophy, Recessive|Retinitis Pigmentosa, Recessive	Benign(Last reviewed: Nov 26, 2020)	criteria provided, multiple submitters, no conflicts	VCV000193579	1	94544135 - 94544136	1	94078579 - 94078580	193579	190742	rs281865386	NC_000001.11:94078579:CCCCCC:CCCCCCC
NM_000350.3(ABCA4):c.1356+6_1356+7insC	ABCA4		Cone-Rod Dystrophy, Recessive|Retinitis Pigmentosa, Recessive|Stargardt Disease, Recessive|Macular degeneration	Uncertain significance(Last reviewed: Jun 14, 2016)	criteria provided, single submitter	VCV000298261	1	94544139 - 94544140	1	94078583 - 94078584	298261	281378	rs886046568	NC_000001.11:94078583::G
NM_000350.3(ABCA4):c.1356+5_1356+6insC	ABCA4		Cone-Rod Dystrophy, Recessive|Retinitis Pigmentosa, Recessive|Stargardt Disease, Recessive|not specified|not provided|Macular degeneration	Benign/Likely benign(Last reviewed: Dec 1, 2020)	criteria provided, multiple submitters, no conflicts	VCV000099048	1	94544140 - 94544141	1	94078584 - 94078585	99048	104938	rs1553193877	NC_000001.11:94078584::G
NM_000350.3(ABCA4):c.1343T>A (p.Met448Lys)	ABCA4	M448K	not provided	Conflicting interpretations of pathogenicity(Last reviewed: Aug 20, 2020)	criteria provided, conflicting interpretations	VCV000288325	1	94544159	1	94078603	288325	272562	rs777078540	NC_000001.11:94078602:A:T
NM_000350.3(ABCA4):c.1335C>G (p.Ser445Arg)	ABCA4	S445R	not provided|Retinal dystrophy|Stargardt disease 1	Conflicting interpretations of pathogenicity(Last reviewed: Oct 6, 2020)	criteria provided, conflicting interpretations	VCV000099045	1	94544167	1	94078611	99045	104935	rs61748552	NC_000001.11:94078610:G:C
NM_000350.3(ABCA4):c.1319A>G (p.Tyr440Cys)	ABCA4	Y440C	Cone-Rod Dystrophy, Recessive|Retinitis Pigmentosa, Recessive|not provided|ABCA4-Related Disorders|Stargardt Disease, Recessive|Macular degeneration	Uncertain significance(Last reviewed: Jan 13, 2018)	criteria provided, multiple submitters, no conflicts	VCV000298262	1	94544183	1	94078627	298262	283291	rs770439859	NC_000001.11:94078626:T:C
NM_000350.3(ABCA4):c.1317G>A (p.Trp439Ter)	ABCA4	W439*	Retinal dystrophy|not provided	Pathogenic(Last reviewed: Sep 12, 2020)	criteria provided, multiple submitters, no conflicts	VCV000099043	1	94544185	1	94078629	99043	104933	rs61752391	NC_000001.11:94078628:C:T
NM_000350.3(ABCA4):c.1294G>A (p.Glu432Lys)	ABCA4	E432K	not provided|Stargardt disease 1	Conflicting interpretations of pathogenicity(Last reviewed: Nov 18, 2020)	criteria provided, conflicting interpretations	VCV000143072	1	94544208	1	94078652	143072	152790	rs201117452	NC_000001.11:94078651:C:T
NM_000350.3(ABCA4):c.1293G>A (p.Trp431Ter)	ABCA4	W431*	not provided|Age-related macular degeneration 2|Stargardt disease 1	Pathogenic(Last reviewed: Oct 19, 2020)	criteria provided, multiple submitters, no conflicts	VCV000236080	1	94544209	1	94078653	236080	237699	rs886044725	NC_000001.11:94078652:C:T
NM_000350.3(ABCA4):c.1283T>A (p.Val428Asp)	ABCA4	V428D	not provided	Uncertain significance(Last reviewed: Oct 1, 2020)	criteria provided, single submitter	VCV001014596	1	94544219	1	94078663	1014596	1003064		NC_000001.11:94078662:A:T
NM_000350.3(ABCA4):c.1269C>T (p.His423=)	ABCA4		not provided|not specified|ABCA4-Related Disorders|Stargardt Disease, Recessive|Macular degeneration|Cone-Rod Dystrophy, Recessive|Retinitis Pigmentosa, Recessive|none provided	Benign/Likely benign(Last reviewed: Nov 26, 2020)	criteria provided, multiple submitters, no conflicts	VCV000099041	1	94544233	1	94078677	99041	104931	rs4147831	NC_000001.11:94078676:G:A
NM_000350.3(ABCA4):c.1268A>G (p.His423Arg)	ABCA4	H423R	not provided|not specified|ABCA4-Related Disorders|Stargardt Disease, Recessive|Macular degeneration|none provided|Cone-Rod Dystrophy, Recessive|Retinitis Pigmentosa, Recessive	Benign/Likely benign(Last reviewed: Nov 21, 2020)	criteria provided, multiple submitters, no conflicts	VCV000099040	1	94544234	1	94078678	99040	104930	rs3112831	NC_000001.11:94078677:T:C
NM_000350.3(ABCA4):c.1240-8G>A	ABCA4		not provided|Retinal dystrophy	Uncertain significance(Last reviewed: Sep 27, 2020)	criteria provided, single submitter	VCV000636211	1	94544270	1	94078714	636211	624032	rs185225547	NC_000001.11:94078713:C:T
NM_000350.3(ABCA4):c.1240-8G>C	ABCA4		ABCA4-Related Disorders|Stargardt Disease, Recessive|Cone-Rod Dystrophy, Recessive|Retinitis Pigmentosa, Recessive|Macular degeneration|not provided	Conflicting interpretations of pathogenicity(Last reviewed: Nov 25, 2020)	criteria provided, conflicting interpretations	VCV000298263	1	94544270	1	94078714	298263	283298	rs185225547	NC_000001.11:94078713:C:G
NM_000350.3(ABCA4):c.1240-14C>T	ABCA4		not specified|ABCA4-Related Disorders|Stargardt Disease, Recessive|Cone-Rod Dystrophy, Recessive|not provided|Retinitis Pigmentosa, Recessive|Age-related macular degeneration 2|Retinitis pigmentosa 19|Cone-rod dystrophy 3|Macular degeneration|Stargardt disease 1	Benign(Last reviewed: Jul 14, 2021)	criteria provided, multiple submitters, no conflicts	VCV000099037	1	94544276	1	94078720	99037	104927	rs4147830	NC_000001.11:94078719:G:A
NM_000350.3(ABCA4):c.1240-65del	ABCA4		Stargardt disease 1|Retinitis pigmentosa 19|Age-related macular degeneration 2|Cone-rod dystrophy 3	Benign(Last reviewed: Jul 14, 2021)	criteria provided, single submitter	VCV001188845	1	94544327	1	94078771	1188845	1178863		NC_000001.11:94078770:TT:T
NM_000350.3(ABCA4):c.1239+1G>C	ABCA4		not provided|Stargardt disease 1	Pathogenic(Last reviewed: Oct 23, 2020)	criteria provided, multiple submitters, no conflicts	VCV000236079	1	94544877	1	94079321	236079	237700	rs765707028	NC_000001.11:94079320:C:G
NM_000350.3(ABCA4):c.1232T>C (p.Leu411Pro)	ABCA4	L411P	not provided	Uncertain significance(Last reviewed: Dec 18, 2019)	criteria provided, single submitter	VCV000850321	1	94544885	1	94079329	850321	824503		NC_000001.11:94079328:A:G
NM_000350.3(ABCA4):c.1222C>T (p.Arg408Ter)	ABCA4	R408*	Retinal dystrophy|not provided|Stargardt disease 1	Pathogenic(Last reviewed: Sep 25, 2020)	criteria provided, multiple submitters, no conflicts	VCV000099035	1	94544895	1	94079339	99035	104925	rs61748550	NC_000001.11:94079338:G:A
NM_000350.3(ABCA4):c.1208A>T (p.Asp403Val)	ABCA4	D403V	Retinal dystrophy|not provided	Uncertain significance(Last reviewed: Oct 3, 2020)	criteria provided, multiple submitters, no conflicts	VCV000866970	1	94544909	1	94079353	866970	856112		NC_000001.11:94079352:T:A
NM_000350.3(ABCA4):c.1172del (p.Lys391fs)	ABCA4	K391fs	Stargardt disease	Pathogenic(Last reviewed: Jun 23, 2019)	no assertion criteria provided	VCV000812207	1	94544945	1	94079389	812207	800461	rs1570407032	NC_000001.11:94079388:TTT:TT
NM_000350.3(ABCA4):c.1155C>T (p.Ile385=)	ABCA4		Macular degeneration|Retinal dystrophy|not specified|Stargardt Disease, Recessive|Cone-Rod Dystrophy, Recessive|Retinitis Pigmentosa, Recessive|not provided	Conflicting interpretations of pathogenicity(Last reviewed: Jul 1, 2020)	criteria provided, conflicting interpretations	VCV000298264	1	94544962	1	94079406	298264	283438	rs376624031	NC_000001.11:94079405:G:A
NM_000350.3(ABCA4):c.1140T>A (p.Asn380Lys)	ABCA4	N380K	Autosomal recessive retinitis pigmentosa|Retinal dystrophy|Stargardt disease 1|Cone-rod dystrophy 3|Age-related macular degeneration 2|Retinitis pigmentosa 19|not provided|Stargardt disease 1|not specified|ABCA4-Related Disorders	Uncertain significance(Last reviewed: Oct 1, 2020)	criteria provided, multiple submitters, no conflicts	VCV000099033	1	94544977	1	94079421	99033	104923	rs61748549	NC_000001.11:94079420:A:T
NM_000350.3(ABCA4):c.1086T>A (p.Tyr362Ter)	ABCA4	Y362*	Retinal dystrophy|not provided|Stargardt disease 1	Pathogenic(Last reviewed: Oct 23, 2020)	criteria provided, multiple submitters, no conflicts	VCV000236078	1	94546047	1	94080491	236078	237701	rs61752390	NC_000001.11:94080490:A:T
NM_000350.3(ABCA4):c.1025_1038del (p.Asp342fs)	ABCA4	D342fs	Retinal dystrophy|not provided|Stargardt disease 1	Pathogenic/Likely pathogenic(Last reviewed: May 28, 2019)	criteria provided, multiple submitters, no conflicts	VCV000099026	1	94546095 - 94546108	1	94080539 - 94080552	99026	104916	rs63749083	NC_000001.11:94080538:CTTATAGTTATTGTCTT:CTT
NM_000350.3(ABCA4):c.1029T>C (p.Asn343=)	ABCA4		not provided|ABCA4-Related Disorders|Stargardt disease 1|Retinal dystrophy	Conflicting interpretations of pathogenicity(Last reviewed: Dec 4, 2020)	criteria provided, conflicting interpretations	VCV000166617	1	94546104	1	94080548	166617	177451	rs145483148	NC_000001.11:94080547:A:G
NM_000350.3(ABCA4):c.1018T>G (p.Tyr340Asp)	ABCA4	Y340D	Stargardt disease 1|not provided	Pathogenic(Last reviewed: Feb 1, 2000)	no assertion criteria provided	VCV000007896	1	94546115	1	94080559	7896	22935	rs61748548	NC_000001.11:94080558:A:C
NM_000350.3(ABCA4):c.1015T>G (p.Trp339Gly)	ABCA4	W339G	not provided|Retinal dystrophy	Conflicting interpretations of pathogenicity(Last reviewed: Sep 11, 2020)	criteria provided, conflicting interpretations	VCV000099025	1	94546118	1	94080562	99025	104915	rs61751420	NC_000001.11:94080561:A:C
NM_000350.3(ABCA4):c.1009T>C (p.Phe337Leu)	ABCA4	F337L	Stargardt disease 1	Uncertain significance(Last reviewed: Jan 1, 2016)	criteria provided, single submitter	VCV000236077	1	94546124	1	94080568	236077	237702	rs886044724	NC_000001.11:94080567:A:G
NM_000350.3(ABCA4):c.1007C>G (p.Ser336Cys)	ABCA4	S336C	Retinal dystrophy|not provided	Conflicting interpretations of pathogenicity(Last reviewed: Dec 11, 2019)	criteria provided, conflicting interpretations	VCV000099024	1	94546126	1	94080570	99024	104914	rs61748547	NC_000001.11:94080569:G:C
NM_000350.3(ABCA4):c.998G>A (p.Arg333Gln)	ABCA4	R333Q	not provided	Uncertain significance(Last reviewed: Nov 8, 2019)	criteria provided, single submitter	VCV000937074	1	94546135	1	94080579	937074	930706		NC_000001.11:94080578:C:T
NM_000350.3(ABCA4):c.997C>T (p.Arg333Trp)	ABCA4	R333W	not provided	Uncertain significance(Last reviewed: Aug 14, 2020)	criteria provided, single submitter	VCV000099520	1	94546136	1	94080580	99520	105409	rs61748546	NC_000001.11:94080579:G:A
NM_000350.3(ABCA4):c.982G>T (p.Glu328Ter)	ABCA4	E328*	not provided|Retinal dystrophy|Stargardt disease 1	Pathogenic(Last reviewed: May 28, 2019)	criteria provided, multiple submitters, no conflicts	VCV000099517	1	94546151	1	94080595	99517	105406	rs61751418	NC_000001.11:94080594:C:A
NM_000350.3(ABCA4):c.981C>T (p.Pro327=)	ABCA4		Retinal dystrophy|not provided|Stargardt disease 1|ABCA4-Related Disorders|not specified	Conflicting interpretations of pathogenicity(Last reviewed: Nov 13, 2020)	criteria provided, conflicting interpretations	VCV000099516	1	94546152	1	94080596	99516	105405	rs61753057	NC_000001.11:94080595:G:A
NM_000350.3(ABCA4):c.956T>G (p.Leu319Arg)	ABCA4	L319R	not provided|Stargardt disease 1	Uncertain significance(Last reviewed: Feb 1, 2017)	criteria provided, multiple submitters, no conflicts	VCV000236076	1	94546177	1	94080621	236076	237703	rs886044723	NC_000001.11:94080620:A:C
NM_000350.3(ABCA4):c.926C>G (p.Pro309Arg)	ABCA4	P309R	Retinal dystrophy|Macular dystrophy|not provided	Conflicting interpretations of pathogenicity(Last reviewed: Sep 24, 2020)	criteria provided, conflicting interpretations	VCV000099513	1	94546207	1	94080651	99513	105402	rs61748545	NC_000001.11:94080650:G:C
NM_000350.3(ABCA4):c.913C>T (p.Gln305Ter)	ABCA4	Q305*	Retinal dystrophy|not provided	Pathogenic(Last reviewed: Sep 3, 2020)	criteria provided, multiple submitters, no conflicts	VCV000866626	1	94546220	1	94080664	866626	856118		NC_000001.11:94080663:G:A
NM_000350.3(ABCA4):c.885del (p.Leu296fs)	ABCA4	L296fs	Progressive cone dystrophy (without rod involvement)|Retinal dystrophy|Stargardt disease	Pathogenic(Last reviewed: Aug 15, 2019)	criteria provided, single submitter	VCV000438109	1	94546248	1	94080692	438109	431634	rs764759172	NC_000001.11:94080691:G:
NM_000350.3(ABCA4):c.872C>T (p.Pro291Leu)	ABCA4	P291L	ABCA4-Related Disorders|not provided|Retinal dystrophy	Conflicting interpretations of pathogenicity(Last reviewed: Dec 30, 2020)	criteria provided, conflicting interpretations	VCV000198719	1	94546261	1	94080705	198719	195880	rs190540405	NC_000001.11:94080704:G:A
NM_000350.3(ABCA4):c.869G>A (p.Arg290Gln)	ABCA4	R290Q	not provided	Pathogenic(Last reviewed: Sep 9, 2020)	criteria provided, single submitter	VCV000970444	1	94546264	1	94080708	970444	952554		NC_000001.11:94080707:C:T
NM_000350.3(ABCA4):c.868C>T (p.Arg290Trp)	ABCA4	R290W	Retinal dystrophy|not provided	Pathogenic/Likely pathogenic(Last reviewed: Oct 23, 2020)	criteria provided, multiple submitters, no conflicts	VCV000866516	1	94546265	1	94080709	866516	856119		NC_000001.11:94080708:G:A
NM_000350.3(ABCA4):c.859-13T>C	ABCA4		Stargardt disease 1	Uncertain significance(Last reviewed: Apr 8, 2021)	criteria provided, single submitter	VCV001065707	1	94546287	1	94080731	1065707	1054028		NC_000001.11:94080730:A:G
NM_000350.3(ABCA4):c.853C>T (p.Gln285Ter)	ABCA4	Q285*	Retinal dystrophy|not provided	Pathogenic(Last reviewed: Oct 6, 2020)	criteria provided, multiple submitters, no conflicts	VCV000280811	1	94548913	1	94083357	280811	264008	rs886041951	NC_000001.11:94083356:G:A
NM_000350.3(ABCA4):c.838A>T (p.Met280Leu)	ABCA4	M280L	Stargardt disease 1|Cone-rod dystrophy 3|Age-related macular degeneration 2|Retinitis pigmentosa 19|not provided	Conflicting interpretations of pathogenicity(Last reviewed: Dec 5, 2020)	criteria provided, conflicting interpretations	VCV000265010	1	94548928	1	94083372	265010	259682	rs138682163	NC_000001.11:94083371:T:A
NM_000350.3(ABCA4):c.834del (p.Asp279fs)	ABCA4	D279fs	Retinal dystrophy|not provided|Retinitis pigmentosa 19|Stargardt disease	Pathogenic(Last reviewed: Aug 26, 2020)	criteria provided, multiple submitters, no conflicts	VCV000812208	1	94548932	1	94083376	812208	800462	rs779743222	NC_000001.11:94083375:A:
NM_000350.3(ABCA4):c.791G>A (p.Arg264His)	ABCA4	R264H	Cone-Rod Dystrophy, Recessive|Retinitis Pigmentosa, Recessive|not provided|Stargardt Disease, Recessive|Macular degeneration	Uncertain significance(Last reviewed: Oct 18, 2019)	criteria provided, multiple submitters, no conflicts	VCV000298265	1	94548975	1	94083419	298265	281381	rs567985213	NC_000001.11:94083418:C:T
NM_000350.3(ABCA4):c.699_768+341del	ABCA4		not provided	Likely pathogenic(Last reviewed: Dec 24, 2019)	criteria provided, single submitter	VCV000856501	1	94564009 - 94564419	1	94098453 - 94098863	856501	851071
NM_000350.3(ABCA4):c.768G>T (p.Val256=)	ABCA4		not provided|Stargardt disease 1|Cone-rod dystrophy 3|Age-related macular degeneration 2|Retinitis pigmentosa 19|Retinal dystrophy|Retinitis pigmentosa 19|Retinitis pigmentosa|Macular dystrophy|Stargardt disease 1	Pathogenic/Likely pathogenic(Last reviewed: Jan 30, 2021)	criteria provided, multiple submitters, no conflicts	VCV000099505	1	94564350	1	94098794	99505	105394	rs62645944	NC_000001.11:94098793:C:A
NM_000350.3(ABCA4):c.746A>G (p.Asp249Gly)	ABCA4	D249G	not provided	Uncertain significance(Last reviewed: Jul 1, 2020)	criteria provided, multiple submitters, no conflicts	VCV000099503	1	94564372	1	94098816	99503	105392	rs62646865	NC_000001.11:94098815:T:C
NM_000350.3(ABCA4):c.741C>T (p.Asn247=)	ABCA4		Cone-Rod Dystrophy, Recessive|Retinitis Pigmentosa, Recessive|ABCA4-Related Disorders|Stargardt Disease, Recessive|Macular degeneration	Uncertain significance(Last reviewed: Jan 12, 2018)	criteria provided, single submitter	VCV000298266	1	94564377	1	94098821	298266	283441	rs372976742	NC_000001.11:94098820:G:A
NM_000350.3(ABCA4):c.730_731del (p.Leu244fs)	ABCA4	L244fs	not provided	Pathogenic(Last reviewed: Mar 12, 2020)	criteria provided, single submitter	VCV000099499	1	94564387 - 94564388	1	94098831 - 94098832	99499	105388	rs62645949	NC_000001.11:94098830:AGAG:AG
NM_000350.3(ABCA4):c.700C>T (p.Gln234Ter)	ABCA4	Q234*	not provided	Pathogenic(Last reviewed: Apr 29, 2020)	criteria provided, single submitter	VCV000941287	1	94564418	1	94098862	941287	930707		NC_000001.11:94098861:G:A
NM_000350.3(ABCA4):c.666_678del (p.Lys223fs)	ABCA4	K223fs	not provided|Retinal dystrophy	Pathogenic(Last reviewed: Sep 9, 2020)	criteria provided, multiple submitters, no conflicts	VCV000099478	1	94564440 - 94564452	1	94098884 - 94098896	99478	105367	rs63749055	NC_000001.11:94098883:GCGCACCGTCTTTGC:GC
NM_000350.3(ABCA4):c.677G>T (p.Arg226Leu)	ABCA4	R226L	not provided	Conflicting interpretations of pathogenicity(Last reviewed: Nov 24, 2020)	criteria provided, conflicting interpretations	VCV000417980	1	94564441	1	94098885	417980	405266	rs144310835	NC_000001.11:94098884:C:A
NM_000350.3(ABCA4):c.676C>A (p.Arg226Ser)	ABCA4	R226S	not provided|Age-related macular degeneration 2|Stargardt disease 1	Conflicting interpretations of pathogenicity(Last reviewed: Jan 30, 2021)	criteria provided, conflicting interpretations	VCV000930839	1	94564442	1	94098886	930839	918665		NC_000001.11:94098885:G:T
NM_000350.3(ABCA4):c.664del (p.Ala222fs)	ABCA4	A222fs	not provided	Pathogenic(Last reviewed: Jul 10, 2020)	criteria provided, multiple submitters, no conflicts	VCV000265009	1	94564454	1	94098898	265009	259683	rs61748539	NC_000001.11:94098897:CCCC:CCC
NM_000350.3(ABCA4):c.661G>A (p.Gly221Arg)	ABCA4	G221R	not provided	Uncertain significance(Last reviewed: Nov 8, 2019)	criteria provided, single submitter	VCV000959077	1	94564457	1	94098901	959077	942141		NC_000001.11:94098900:C:T
NM_000350.3(ABCA4):c.658C>T (p.Arg220Cys)	ABCA4	R220C	not provided|Retinal dystrophy	Likely pathogenic(Last reviewed: Oct 7, 2020)	criteria provided, single submitter	VCV000099471	1	94564460	1	94098904	99471	105360	rs61748538	NC_000001.11:94098903:G:A
NM_000350.3(ABCA4):c.656G>C (p.Arg219Thr)	ABCA4	R219T	Retinal dystrophy|not provided|Stargardt disease 1	Conflicting interpretations of pathogenicity(Last reviewed: Sep 25, 2020)	criteria provided, conflicting interpretations	VCV000099470	1	94564462	1	94098906	99470	105359	rs61748537	NC_000001.11:94098905:C:G
NM_000350.3(ABCA4):c.655A>T (p.Arg219Ter)	ABCA4	R219*	not provided|Retinal dystrophy	Pathogenic(Last reviewed: Sep 23, 2020)	criteria provided, multiple submitters, no conflicts	VCV000265008	1	94564463	1	94098907	265008	259684	rs757557272	NC_000001.11:94098906:T:A
NM_000350.3(ABCA4):c.635G>A (p.Arg212His)	ABCA4	R212H	not provided|ABCA4-Related Disorders|Stargardt Disease, Recessive|Cone-Rod Dystrophy, Recessive|Retinitis Pigmentosa, Recessive|Macular degeneration|not specified|none provided	Benign/Likely benign(Last reviewed: Nov 26, 2020)	criteria provided, multiple submitters, no conflicts	VCV000099454	1	94564483	1	94098927	99454	105343	rs6657239	NC_000001.11:94098926:C:T
NM_000350.3(ABCA4):c.634C>T (p.Arg212Cys)	ABCA4	R212C	Cone-rod dystrophy 3|Stargardt disease 1|Retinitis pigmentosa 19|Age-related macular degeneration 2|Cone-rod dystrophy 3|not provided|Stargardt disease|Stargardt disease 1|Retinal dystrophy	Pathogenic/Likely pathogenic(Last reviewed: Jan 30, 2021)	criteria provided, multiple submitters, no conflicts	VCV000007898	1	94564484	1	94098928	7898	22937	rs61750200	NC_000001.11:94098927:G:A
NM_000350.3(ABCA4):c.619G>A (p.Glu207Lys)	ABCA4	E207K	not provided	Uncertain significance(Last reviewed: Mar 18, 2020)	criteria provided, single submitter	VCV000837854	1	94564499	1	94098943	837854	824509		NC_000001.11:94098942:C:T
NM_000350.3(ABCA4):c.618C>G (p.Ser206Arg)	ABCA4	S206R	not provided|ABCA4-Related Disorders|Stargardt disease 1|Retinal dystrophy|not specified	Conflicting interpretations of pathogenicity(Last reviewed: May 25, 2021)	criteria provided, conflicting interpretations	VCV000099434	1	94564500	1	94098944	99434	105323	rs61748536	NC_000001.11:94098943:G:C
NM_000350.3(ABCA4):c.614G>T (p.Cys205Phe)	ABCA4	C205F	not provided	Uncertain significance(Last reviewed: Sep 9, 2020)	criteria provided, single submitter	VCV000960271	1	94564504	1	94098948	960271	942142		NC_000001.11:94098947:C:A
NC_000001.11:g.94098982_94098991dup	ABCA4		Stargardt disease	Pathogenic(Last reviewed: Jan 9, 2020)	criteria provided, single submitter	VCV000813141	1	94564537 - 94564538	1	94098981 - 94098982	813141	801502		NC_000001.11:94098981:CATGAGCGAAC:CATGAGCGAACATGAGCGAAC
NM_000350.3(ABCA4):c.574G>A (p.Ala192Thr)	ABCA4	A192T	not provided	Conflicting interpretations of pathogenicity(Last reviewed: Nov 10, 2020)	criteria provided, conflicting interpretations	VCV000099405	1	94564544	1	94098988	99405	105294	rs61748535	NC_000001.11:94098987:C:T
NM_000350.3(ABCA4):c.571-1G>T	ABCA4		not provided	Pathogenic/Likely pathogenic(Last reviewed: Oct 23, 2020)	criteria provided, multiple submitters, no conflicts	VCV000099400	1	94564548	1	94098992	99400	105289	rs61748533	NC_000001.11:94098991:C:A
NM_000350.3(ABCA4):c.571-2A>G	ABCA4		Stargardt disease 1|not provided	Pathogenic(Last reviewed: Feb 15, 1998)	no assertion criteria provided	VCV000099402	1	94564549	1	94098993	99402	105291	rs61748534	NC_000001.11:94098992:T:C
NM_000350.3(ABCA4):c.517dup (p.Leu173fs)	ABCA4	L173fs	Stargardt disease	Pathogenic(Last reviewed: Jan 9, 2020)	criteria provided, single submitter	VCV000813139	1	94568623 - 94568624	1	94103067 - 94103068	813139	801329		NC_000001.11:94103067:GG:GGG
NM_000350.3(ABCA4):c.514G>A (p.Gly172Ser)	ABCA4	G172S	Stargardt disease 1|Age-related macular degeneration 2|Stargardt disease|Retinal dystrophy|not provided	Conflicting interpretations of pathogenicity(Last reviewed: Jan 30, 2021)	criteria provided, conflicting interpretations	VCV000099347	1	94568627	1	94103071	99347	105236	rs61748532	NC_000001.11:94103070:C:T
NM_000350.3(ABCA4):c.488_491del (p.Leu163fs)	ABCA4	L163fs	Stargardt disease 1	Pathogenic(Last reviewed: Aug 12, 2019)	no assertion criteria provided	VCV000829880	1	94568650 - 94568653	1	94103094 - 94103097	829880	818177	rs747950242	NC_000001.11:94103093:GTCAGT:GT
NM_000350.3(ABCA4):c.478G>T (p.Glu160Ter)	ABCA4	E160*	not provided	Pathogenic(Last reviewed: Oct 5, 2017)	criteria provided, single submitter	VCV000417979	1	94568663	1	94103107	417979	405267	rs1064793005	NC_000001.11:94103106:C:A
NM_000350.3(ABCA4):c.468C>T (p.Ile156=)	ABCA4		Stargardt Disease, Recessive|ABCA4-Related Disorders|Cone-Rod Dystrophy, Recessive|Macular degeneration|Retinitis Pigmentosa, Recessive|not provided	Conflicting interpretations of pathogenicity(Last reviewed: Nov 16, 2020)	criteria provided, conflicting interpretations	VCV000298267	1	94568673	1	94103117	298267	283299	rs148091207	NC_000001.11:94103116:G:A
NM_000350.3(ABCA4):c.466A>G (p.Ile156Val)	ABCA4	I156V	Abnormal retinal morphology|not specified|Stargardt disease 1|Cone-rod dystrophy 3|Age-related macular degeneration 2|Retinitis pigmentosa 19|Inborn genetic diseases|ABCA4-Related Disorders|Stargardt disease 1|not provided	Conflicting interpretations of pathogenicity(Last reviewed: Nov 18, 2020)	criteria provided, conflicting interpretations	VCV000099310	1	94568675	1	94103119	99310	105199	rs62646863	NC_000001.11:94103118:T:C
NM_000350.3(ABCA4):c.455G>A (p.Arg152Gln)	ABCA4	R152Q	none provided|not specified|not provided|Stargardt disease|Stargardt disease 1|ABCA4-Related Disorders	Conflicting interpretations of pathogenicity(Last reviewed: Apr 8, 2021)	criteria provided, conflicting interpretations	VCV000099301	1	94568686	1	94103130	99301	105190	rs62646862	NC_000001.11:94103129:C:T
NM_000350.3(ABCA4):c.454C>T (p.Arg152Ter)	ABCA4	R152*	Retinal dystrophy|Stargardt disease 1|not provided	Pathogenic/Likely pathogenic(Last reviewed: Jan 30, 2021)	criteria provided, multiple submitters, no conflicts	VCV000099300	1	94568687	1	94103131	99300	105189	rs62646861	NC_000001.11:94103130:G:A
NM_000350.3(ABCA4):c.452T>C (p.Ile151Thr)	ABCA4	I151T	Stargardt disease	Likely pathogenic(Last reviewed: Jun 23, 2019)	no assertion criteria provided	VCV000812209	1	94568689	1	94103133	812209	800463	rs1012017728	NC_000001.11:94103132:A:G
NM_000350.3(ABCA4):c.442+2T>A	ABCA4		Stargardt disease 1	Likely pathogenic(Last reviewed: Apr 8, 2021)	criteria provided, single submitter	VCV001065733	1	94574131	1	94108575	1065733	1054029		NC_000001.11:94108574:A:T
NM_000350.3(ABCA4):c.428del (p.Pro143fs)	ABCA4	P143fs	Stargardt disease 1	Likely pathogenic(Last reviewed: Jan 30, 2021)	criteria provided, single submitter	VCV001048153	1	94574147	1	94108591	1048153	1036074		NC_000001.11:94108590:GGG:GG
NM_000350.3(ABCA4):c.370C>T (p.Arg124Cys)	ABCA4	R124C	not provided|Retinitis pigmentosa 19|Cone-rod dystrophy 3|Stargardt disease 1|Age-related macular degeneration 2	Uncertain significance(Last reviewed: Oct 31, 2018)	criteria provided, multiple submitters, no conflicts	VCV000374737	1	94574205	1	94108649	374737	361623	rs138359497	NC_000001.11:94108648:G:A
NM_000350.3(ABCA4):c.331G>C (p.Glu111Gln)	ABCA4	E111Q	Cone-Rod Dystrophy, Recessive|Retinitis Pigmentosa, Recessive|Stargardt Disease, Recessive|Macular degeneration	Uncertain significance(Last reviewed: Jun 14, 2016)	criteria provided, single submitter	VCV000298268	1	94574244	1	94108688	298268	282006	rs766512063	NC_000001.11:94108687:C:G
NM_000350.3(ABCA4):c.319C>T (p.Arg107Ter)	ABCA4	R107*	Stargardt disease 1|Retinal dystrophy|not provided	Pathogenic(Last reviewed: Apr 8, 2021)	criteria provided, multiple submitters, no conflicts	VCV000488674	1	94574256	1	94108700	488674	481602	rs765429911	NC_000001.11:94108699:G:A
NM_000350.3(ABCA4):c.317A>T (p.Tyr106Phe)	ABCA4	Y106F	not provided|Stargardt disease 1|Stargardt Disease, Recessive|ABCA4-Related Disorders|Retinitis Pigmentosa, Recessive|Cone-Rod Dystrophy, Recessive|Macular degeneration	Conflicting interpretations of pathogenicity(Last reviewed: Mar 16, 2020)	criteria provided, conflicting interpretations	VCV000236075	1	94574258	1	94108702	236075	237704	rs201150919	NC_000001.11:94108701:T:A
NM_000350.3(ABCA4):c.302+68C>T	ABCA4		Stargardt disease 1|Retinal dystrophy	Uncertain significance(Last reviewed: Apr 8, 2021)	criteria provided, multiple submitters, no conflicts	VCV000242408	1	94576926	1	94111370	242408	227508	rs761188244	NC_000001.11:94111369:G:A
NM_000350.3(ABCA4):c.302+26A>G	ABCA4		Age-related macular degeneration 2|not specified|Retinitis pigmentosa 19|Cone-rod dystrophy 3|not provided|Stargardt disease 1	Benign(Last reviewed: Jul 14, 2021)	criteria provided, multiple submitters, no conflicts	VCV000099189	1	94576968	1	94111412	99189	105078	rs2297634	NC_000001.11:94111411:T:C
NM_000350.3(ABCA4):c.302+1G>A	ABCA4		not provided|Retinal dystrophy	Pathogenic/Likely pathogenic(Last reviewed: Oct 8, 2020)	criteria provided, multiple submitters, no conflicts	VCV000099187	1	94576993	1	94111437	99187	105076	rs61751413	NC_000001.11:94111436:C:T
NM_000350.3(ABCA4):c.298T>C (p.Ser100Pro)	ABCA4	S100P	not provided|Retinal dystrophy	Conflicting interpretations of pathogenicity(Last reviewed: Oct 8, 2020)	criteria provided, conflicting interpretations	VCV000099185	1	94576998	1	94111442	99185	105074	rs61748530	NC_000001.11:94111441:A:G
NM_000350.3(ABCA4):c.296dup (p.Asn99fs)	ABCA4	N99fs	Stargardt disease 1|not provided	Pathogenic(Last reviewed: Oct 23, 2020)	criteria provided, multiple submitters, no conflicts	VCV000099181	1	94576999 - 94577000	1	94111443 - 94111444	99181	105070	rs62645948	NC_000001.11:94111443:TT:TTT
NM_000350.3(ABCA4):c.290A>G (p.Tyr97Cys)	ABCA4	Y97C	not provided	Uncertain significance(Last reviewed: Mar 14, 2020)	criteria provided, single submitter	VCV001053814	1	94577006	1	94111450	1053814	1040373		NC_000001.11:94111449:T:C
NM_000350.3(ABCA4):c.288C>A (p.Asn96Lys)	ABCA4	N96K	not provided	Uncertain significance(Last reviewed: Sep 28, 2018)	criteria provided, single submitter	VCV000265006	1	94577008	1	94111452	265006	259686	rs886039297	NC_000001.11:94111451:G:T
NM_000350.3(ABCA4):c.287del (p.Asn96fs)	ABCA4	N96fs	Stargardt disease 1	Pathogenic(Last reviewed: Mar 5, 2018)	criteria provided, single submitter	VCV000545516	1	94577009	1	94111453	545516	536020	rs1553196583	NC_000001.11:94111452:TTT:TT
NM_000350.3(ABCA4):c.286A>G (p.Asn96Asp)	ABCA4	N96D	Stargardt disease 1|not provided	Pathogenic(Last reviewed: Sep 21, 2020)	criteria provided, multiple submitters, no conflicts	VCV000099166	1	94577010	1	94111454	99166	105055	rs61748529	NC_000001.11:94111453:T:C
NM_000350.3(ABCA4):c.286A>C (p.Asn96His)	ABCA4	N96H	not provided	Conflicting interpretations of pathogenicity(Last reviewed: Jun 16, 2020)	criteria provided, conflicting interpretations	VCV000099165	1	94577010	1	94111454	99165	105054	rs61748529	NC_000001.11:94111453:T:G
NM_000350.3(ABCA4):c.247_250dup (p.Ser84fs)	ABCA4	S84fs	Retinal dystrophy|not provided|Stargardt disease 1	Pathogenic/Likely pathogenic(Last reviewed: Jan 30, 2021)	criteria provided, multiple submitters, no conflicts	VCV000854791	1	94577045 - 94577046	1	94111489 - 94111490	854791	824513		NC_000001.11:94111489:TTTG:TTTGTTTG
NM_000350.3(ABCA4):c.242G>C (p.Cys81Ser)	ABCA4	C81S	Stargardt disease	Likely pathogenic(Last reviewed: Jun 23, 2019)	no assertion criteria provided	VCV000812210	1	94577054	1	94111498	812210	800464	rs1570433137	NC_000001.11:94111497:C:G
NM_000350.3(ABCA4):c.223T>G (p.Cys75Gly)	ABCA4	C75G	not provided|Stargardt disease 1	Uncertain significance(Last reviewed: Oct 8, 2020)	criteria provided, single submitter	VCV000099122	1	94577073	1	94111517	99122	105011	rs61748526	NC_000001.11:94111516:A:C
NM_000350.3(ABCA4):c.214G>A (p.Gly72Arg)	ABCA4	G72R	not specified|Stargardt disease|not provided|Stargardt disease 1	Pathogenic/Likely pathogenic(Last reviewed: Jan 30, 2021)	criteria provided, multiple submitters, no conflicts	VCV000099120	1	94577082	1	94111526	99120	105009	rs61751412	NC_000001.11:94111525:C:T
NM_000350.3(ABCA4):c.206G>A (p.Trp69Ter)	ABCA4	W69*	Stargardt disease 1	Pathogenic(Last reviewed: Jan 1, 2016)	criteria provided, single submitter	VCV000236074	1	94577090	1	94111534	236074	237705	rs886044722	NC_000001.11:94111533:C:T
NM_000350.3(ABCA4):c.203C>G (p.Pro68Arg)	ABCA4	P68R	not provided|Retinal dystrophy|ABCA4-Related Disorders|Stargardt disease 1	Pathogenic/Likely pathogenic(Last reviewed: Feb 29, 2020)	criteria provided, multiple submitters, no conflicts	VCV000099112	1	94577093	1	94111537	99112	105001	rs62654397	NC_000001.11:94111536:G:C
NM_000350.3(ABCA4):c.194G>A (p.Gly65Glu)	ABCA4	G65E	not provided|Retinal dystrophy|Stargardt disease 1	Pathogenic/Likely pathogenic(Last reviewed: Feb 1, 2020)	criteria provided, multiple submitters, no conflicts	VCV000099107	1	94577102	1	94111546	99107	104996	rs62654395	NC_000001.11:94111545:C:T
NM_000350.3(ABCA4):c.184C>A (p.Pro62Thr)	ABCA4	P62T	not provided	Uncertain significance(Last reviewed: Feb 12, 2020)	criteria provided, single submitter	VCV001053738	1	94577112	1	94111556	1053738	1040376		NC_000001.11:94111555:G:T
NM_000350.3(ABCA4):c.184C>T (p.Pro62Ser)	ABCA4	P62S	Stargardt disease 1	Likely pathogenic(Last reviewed: Jan 30, 2021)	criteria provided, single submitter	VCV001048140	1	94577112	1	94111556	1048140	1036075		NC_000001.11:94111555:G:A
NM_000350.3(ABCA4):c.183G>C (p.Met61Ile)	ABCA4	M61I	not provided	Uncertain significance(Last reviewed: Sep 21, 2019)	criteria provided, single submitter	VCV000963276	1	94577113	1	94111557	963276	942144		NC_000001.11:94111556:C:G
NM_000350.3(ABCA4):c.180G>C (p.Ala60=)	ABCA4		Stargardt disease 1	Uncertain significance(Last reviewed: Jan 1, 2016)	criteria provided, single submitter	VCV000236073	1	94577116	1	94111560	236073	237706	rs756647171	NC_000001.11:94111559:C:G
NM_000350.3(ABCA4):c.179C>T (p.Ala60Val)	ABCA4	A60V	Stargardt disease 1|Retinal dystrophy|not provided|Stargardt disease 1|Cone-rod dystrophy 3|Age-related macular degeneration 2|Retinitis pigmentosa 19	Pathogenic/Likely pathogenic(Last reviewed: Sep 16, 2020)	criteria provided, multiple submitters, no conflicts	VCV000099083	1	94577117	1	94111561	99083	104972	rs55732384	NC_000001.11:94111560:G:A
NM_000350.3(ABCA4):c.161G>T (p.Cys54Phe)	ABCA4	C54F	not provided|Stargardt disease 1	Pathogenic	no assertion criteria provided	VCV000099066	1	94577135	1	94111579	99066	104956	rs150774447	NC_000001.11:94111578:C:A
NM_000350.3(ABCA4):c.161G>A (p.Cys54Tyr)	ABCA4	C54Y	Stargardt disease|not provided|Stargardt disease 1	Pathogenic/Likely pathogenic(Last reviewed: Oct 21, 2020)	criteria provided, multiple submitters, no conflicts	VCV000099065	1	94577135	1	94111579	99065	104955	rs150774447	NC_000001.11:94111578:C:T
NM_000350.3(ABCA4):c.160+2T>C	ABCA4		Stargardt disease 1	Pathogenic(Last reviewed: Jan 1, 2016)	criteria provided, single submitter	VCV000236072	1	94578527	1	94112971	236072	237707	rs886044721	NC_000001.11:94112970:A:G
NM_000350.3(ABCA4):c.160T>G (p.Cys54Gly)	ABCA4	C54G	Stargardt disease 1	Likely pathogenic(Last reviewed: Jan 30, 2021)	criteria provided, multiple submitters, no conflicts	VCV000236071	1	94578529	1	94112973	236071	237708	rs886044720	NC_000001.11:94112972:A:C
NM_000350.3(ABCA4):c.141A>G (p.Pro47=)	ABCA4		Age-related macular degeneration 2|none provided|Cone-rod dystrophy 3|Retinitis pigmentosa 19|Stargardt disease 1|not specified|not provided	Benign(Last reviewed: Jul 14, 2021)	criteria provided, multiple submitters, no conflicts	VCV000166618	1	94578548	1	94112992	166618	177452	rs4847281	NC_000001.11:94112991:T:C
NM_000350.3(ABCA4):c.123G>A (p.Trp41Ter)	ABCA4	W41*	not specified|not provided	Pathogenic(Last reviewed: Mar 3, 2020)	criteria provided, multiple submitters, no conflicts	VCV000500506	1	94578566	1	94113010	500506	491930	rs748357067	NC_000001.11:94113009:C:T
NM_000350.3(ABCA4):c.122G>A (p.Trp41Ter)	ABCA4	W41*	not provided|Stargardt disease 1	Pathogenic(Last reviewed: Feb 1, 2021)	criteria provided, multiple submitters, no conflicts	VCV000099036	1	94578567	1	94113011	99036	104926	rs61751410	NC_000001.11:94113010:C:T
NM_000350.3(ABCA4):c.95C>T (p.Pro32Leu)	ABCA4	P32L	not provided	Likely pathogenic(Last reviewed: Oct 8, 2020)	criteria provided, single submitter	VCV001067270	1	94578594	1	94113038	1067270	1054899		NC_000001.11:94113037:G:A
NM_000350.3(ABCA4):c.86T>G (p.Leu29Arg)	ABCA4	L29R	Stargardt disease 1	Likely pathogenic(Last reviewed: Jan 1, 2016)	criteria provided, single submitter	VCV000236070	1	94578603	1	94113047	236070	237709	rs886044719	NC_000001.11:94113046:A:C
NM_000350.3(ABCA4):c.71G>A (p.Arg24His)	ABCA4	R24H	Retinal dystrophy|Macular degeneration|ABCA4-Related Disorders|Stargardt Disease, Recessive|Cone-Rod Dystrophy, Recessive|Retinitis Pigmentosa, Recessive|not provided	Conflicting interpretations of pathogenicity(Last reviewed: Oct 3, 2020)	criteria provided, conflicting interpretations	VCV000099498	1	94578618	1	94113062	99498	105387	rs62645958	NC_000001.11:94113061:C:T
NM_000350.3(ABCA4):c.70C>T (p.Arg24Cys)	ABCA4	R24C	ABCA4-Related Disorders|not provided	Conflicting interpretations of pathogenicity(Last reviewed: Sep 26, 2019)	criteria provided, conflicting interpretations	VCV000099497	1	94578619	1	94113063	99497	105386	rs62645942	NC_000001.11:94113062:G:A
NM_000350.3(ABCA4):c.67-1G>C	ABCA4		not provided|Stargardt disease 1	Pathogenic(Last reviewed: Jul 1, 2019)	criteria provided, multiple submitters, no conflicts	VCV000236069	1	94578623	1	94113067	236069	237710	rs778908435	NC_000001.11:94113066:C:G
NM_000350.3(ABCA4):c.67-2A>G	ABCA4		Stargardt disease 1|not provided|Retinal dystrophy|Macular degeneration|Visual impairment|Central scotoma|Retinal atrophy	Pathogenic(Last reviewed: Nov 12, 2019)	criteria provided, multiple submitters, no conflicts	VCV000092871	1	94578624	1	94113068	92871	98778	rs398123339	NC_000001.11:94113067:T:C
NM_000350.3(ABCA4):c.61C>T (p.Gln21Ter)	ABCA4	Q21*	not provided|Stargardt disease 1	Pathogenic/Likely pathogenic(Last reviewed: Jan 30, 2021)	criteria provided, multiple submitters, no conflicts	VCV000959914	1	94586541	1	94120985	959914	942145		NC_000001.11:94120984:G:A
NM_000350.3(ABCA4):c.[52C>T;5603A>T]	ABCA4	R18W, N1868I	Stargardt disease 1	Likely pathogenic(Last reviewed: Jan 30, 2021)	criteria provided, single submitter	VCV001048166	1|1	94586550	1|1	94120994	1048166	22938|105279	rs121909205|rs1801466	NC_000001.11:94120993:G:A|NC_000001.11:94010910:T:A
NM_000350.3(ABCA4):c.52C>T (p.Arg18Trp)	ABCA4	R18W	not provided|Retinal dystrophy|Stargardt disease 1	Pathogenic/Likely pathogenic(Last reviewed: Jun 1, 2021)	criteria provided, multiple submitters, no conflicts	VCV000007899	1	94586550	1	94120994	7899	22938	rs121909205	NC_000001.11:94120993:G:A
NM_000350.3(ABCA4):c.45G>A (p.Trp15Ter)	ABCA4	W15*	Retinal dystrophy|not provided|Stargardt disease 1	Pathogenic(Last reviewed: Mar 5, 2020)	criteria provided, multiple submitters, no conflicts	VCV000099305	1	94586557	1	94121001	99305	105194	rs62645957	NC_000001.11:94121000:C:T
NM_000350.3(ABCA4):c.36G>A (p.Trp12Ter)	ABCA4	W12*	Stargardt disease 1	Pathogenic(Last reviewed: May 28, 2019)	criteria provided, single submitter	VCV000801520	1	94586566	1	94121010	801520	790019	rs761209432	NC_000001.11:94121009:C:T
NM_000350.3(ABCA4):c.32T>C (p.Leu11Pro)	ABCA4	L11P	Retinal dystrophy|ABCA4-Related Disorders|not provided	Pathogenic(Last reviewed: Jul 1, 2020)	criteria provided, multiple submitters, no conflicts	VCV000099217	1	94586570	1	94121014	99217	105106	rs62645946	NC_000001.11:94121013:A:G
NM_000350.3(ABCA4):c.3G>T (p.Met1Ile)	ABCA4	M1I	not provided	Pathogenic(Last reviewed: Feb 16, 2016)	criteria provided, single submitter	VCV000280328	1	94586599	1	94121043	280328	264010	rs886041554	NC_000001.11:94121042:C:A
NM_000350.2(ABCA4):c.[1A>G;6089G>A]	ABCA4	M1V, R2030Q	Stargardt disease 1|Stargardt disease	Pathogenic(Last reviewed: Jan 1, 2016)	criteria provided, single submitter	VCV000236068	1|1	94586601	1|1	94121045	236068	104999|105317	rs201738997|rs61750641	NC_000001.11:94121044:T:C|NC_000001.11:94005498:C:T
NM_000350.3(ABCA4):c.1A>G (p.Met1Val)	ABCA4	M1V	not provided|Stargardt disease 1	Pathogenic/Likely pathogenic(Last reviewed: Jan 30, 2021)	criteria provided, multiple submitters, no conflicts	VCV000099110	1	94586601	1	94121045	99110	104999	rs201738997	NC_000001.11:94121044:T:C
NM_000350.3(ABCA4):c.-92C>T	ABCA4		Retinitis Pigmentosa, Recessive|Cone-Rod Dystrophy, Recessive|ABCA4-Related Disorders|Stargardt Disease, Recessive|Macular degeneration	Likely benign(Last reviewed: Feb 13, 2018)	criteria provided, single submitter	VCV000298269	1	94586693	1	94121137	298269	283442	rs200102393	NC_000001.11:94121136:G:A
NC_000001.10:g.(?_94543246)_(94544262_?)del	ABCA4		not provided	Pathogenic(Last reviewed: May 20, 2020)	criteria provided, single submitter	VCV001071270	1	94543246 - 94544262			1071270	1056898
NC_000001.11:g.(?_94048868)_(94048957_?)del	ABCA4		not provided	Pathogenic(Last reviewed: Dec 24, 2019)	criteria provided, single submitter	VCV000832966	1	94514424 - 94514513			832966	819004
NC_000001.11:g.(?_93996109)_(93998110_?)del	ABCA4		not provided	Likely pathogenic(Last reviewed: Aug 26, 2019)	criteria provided, single submitter	VCV000831799	1	94461665 - 94463666			831799	819001
NC_000001.10:g.(?_94564009_94564419del	ABCA4		not provided	Likely pathogenic(Last reviewed: Dec 14, 2019)	criteria provided, single submitter	VCV001066533					1066533	1054272
NM_000350.2:c.(2918+765_2918+775)_(3328+618_3328+662)del	ABCA4		Stargardt disease 1	Likely pathogenic(Last reviewed: Jan 30, 2021)	criteria provided, single submitter	VCV001048154					1048154	1036047
NM_000350.2:c.(6816+1_6817-1)_(*1_?)del	ABCA4		Stargardt disease	Pathogenic(Last reviewed: Apr 1, 2018)	no assertion criteria provided	VCV000636144					636144	624029
NM_000350.2(ABCA4):c.[2588G>C];[5882G>A]			Stargardt disease 1	Pathogenic(Last reviewed: Apr 9, 2013)	criteria provided, single submitter	VCV000424760					424760
NM_000350.2:c.+10C>A	ABCA4		not provided	Benign(Last reviewed: Jan 4, 2014)	criteria provided, single submitter	VCV000136236					136236	139939

## Sheet: 6. GnomAD-pathogenic-transition
S6. Pathogenic ABCA4 gnomAD transition mutations. Light yellow are not in ClinVar.
HGVS Consequence	Protein Consequence	Transcript Consequence	VEP Annotation	ClinVar Clinical Significance	PAM ideal	PAM (in guide)	At least 1 PAM	At least 1 PAM (any)	Multiple PAMS	SpCas	SaCas	SaKKH	SaCas + SaKKH	Allele Count	none whatsoever
p.Trp15Ter	p.Trp15Ter	c.45G>A	stop_gained	Pathogenic	SpCas (pos 8); Sa-KKH (pos 3)	SpCas pos 14;	1	1	1	1	0	1	1	1	0
p.Trp31Ter	p.Trp31Ter	c.93G>A	stop_gained	Pathogenic	SpCas(pos 4); Sa-KKH (pos 6)		1	1	1	1	0	1	1	1	0
p.Trp41Ter	p.Trp41Ter	c.122G>A	stop_gained	Pathogenic	none	SaCas pos 16; SpCas pos 16	0	1	0	0	0	0	0	1	0
p.Trp41Ter	p.Trp41Ter	c.123G>A	stop_gained	Pathogenic	none	SaCas (pos 17); SpCas pos 17	0	1	0	0	0	0	0	1	0
p.Cys54Tyr	p.Cys54Tyr	c.161G>A	missense_variant	Pathogenic/Likely pathogenic	SpCas (pos 6); Sa-KKH (pos 5)		1	1	1	1	0	1	1	10	0
p.Gly65Glu	p.Gly65Glu	c.194G>A	missense_variant	Pathogenic/Likely pathogenic	SpCas (pos 4); SaKKH (pos 2)	Sa-Cas (pos 2); SpCas pos 1, 2, 3 10	1	1	1	1	0	1	1	1	0
p.Gly72Arg	p.Gly72Arg	c.214G>A	missense_variant	Pathogenic/Likely pathogenic	Sa-KKH (pos 3 & 12)		1	1	1	0	0	1	1	7	0
c.302+1G>A		c.302+1G>A	splice_donor_variant	Pathogenic/Likely pathogenic	Sa-KKH (pos 13)		1	1	0	0	0	1	1	5	0
p.Arg187His	p.Arg187His	c.560G>A	missense_variant	Pathogenic	SpCas (pos 5, 6, 7, 8); SaCas (pos 6); SaKKH (pos 14)	SpCas pos 12;	1	1	1	1	1	1	1	9	0
p.Trp239Ter	p.Trp239Ter	c.716G>A	stop_gained	Pathogenic	none		0	0	0	0	0	0	0	1	1
p.Trp439Ter	p.Trp439Ter	c.1317G>A	stop_gained	Pathogenic	none		0	0	0	0	0	0	0	3	1
p.Gly550Arg	p.Gly550Arg	c.1648G>A	missense_variant	Pathogenic/Likely pathogenic	none	SaKKh pos 19	0	1	0	0	0	0	0	1	0
p.Glu616Lys	p.Glu616Lys	c.1846G>A	missense_variant	Pathogenic	SpCas (pos 6);	Sa-KKH (pos 1); SaCas pos 16; SpCas pos 15, 16, 17	1	1	0	1	0	0	0	1	0
p.Asp645Asn	p.Asp645Asn	c.1933G>A	missense_variant	Pathogenic/Likely pathogenic	Sa-KKH (pos 9)	SaCas (pos 16)	1	1	0	0	0	1	1	5	0
c.1937+1G>A		c.1937+1G>A	splice_donor_variant	Pathogenic	Sa-KKH (pos14&7)		1	1	1	0	0	1	1	1	0
c.1938-1G>A		c.1938-1G>A	splice_acceptor_variant	Pathogenic	none		0	0	0	0	0	0	0	1	1
p.Arg653His	p.Arg653His	c.1958G>A	missense_variant	Pathogenic/Likely pathogenic	Sa-KKH (pos 5)	SpCas (pos 3);	1	1	0	0	0	1	1	10	0
p.Trp700Ter	p.Trp700Ter	c.2099G>A	stop_gained	Pathogenic	none	SpCas pos 15;	0	1	0	0	0	0	0	1	0
c.2161-1G>A		c.2161-1G>A	splice_acceptor_variant	Pathogenic	SaKKH (pos 15)	SaCas (pos 15) SpCas pos 18	0	1	0	0	0	1	1	1	0
p.Cys764Tyr	p.Cys764Tyr	c.2291G>A	missense_variant	Pathogenic/Likely pathogenic	none	SpCas pos 17, SaKKH pos 19	0	1	0	0	0	0	0	1	0
p.Trp855Ter	p.Trp855Ter	c.2564G>A	stop_gained	Pathogenic	Sa-KKH (pos 11);	SpCas (pos 9); SaKKH pos 1	1	1	0	0	0	1	1	4	0
c.3050+5G>A		c.3050+5G>A	splice_region_variant	Pathogenic	none	SpCas pos 14	0	1	0	0	0	0	0	4	0
p.Glu1022Lys	p.Glu1022Lys	c.3064G>A	missense_variant	Pathogenic/Likely pathogenic	none		0	0	0	0	0	0	0	2	1
p.Glu1036Lys	p.Glu1036Lys	c.3106G>A	missense_variant	Pathogenic	SpCas (pos 8) ;Sa-KKH (pos 7)	SpCas pos 2, 17, 20	1	1	1	1	0	1	1	3	0
p.Glu1087Lys	p.Glu1087Lys	c.3259G>A	missense_variant	Pathogenic	SaCas (pos 10); SpCas pos 8&5,	SpCas pos 10, 9,	1	1	1	1	1	0	1	3	0
p.Arg1108His	p.Arg1108His	c.3323G>A	missense_variant	Pathogenic	SaKKH (pos 2)	SaKKH pos 19; SpCas pos 17,	1	1	0	0	0	1	1	4	0
c.3329-1G>A		c.3329-1G>A	splice_acceptor_variant		none		0	0	0	0	0	0	0	7.9549e-06	1
p.Glu1122Lys	p.Glu1122Lys	c.3364G>A	missense_variant	Pathogenic	SpCas (pos 5,6,7)		1	1	1	1	0	0	0	8	0
p.Arg1129His	p.Arg1129His	c.3386G>A	missense_variant	Likely pathogenic	none	Spcas (pos 3, 2)	0	1	0	0	0	0	0	1	0
p.Arg1161His	p.Arg1161His	c.3482G>A	missense_variant	Likely pathogenic	none	SaKKH pos 20	0	1	0	0	0	0	0	5	0
p.Ala1357Thr	p.Ala1357Thr	c.4069G>A	missense_variant	Pathogenic	SaKKH (pos 8)	SpCas pos 16	1	1	0	0	0	1	1	7	0
p.Glu1399Lys	p.Glu1399Lys	c.4195G>A	missense_variant	Pathogenic/Likely pathogenic	none		0	0	0	0	0	0	0	7	1
c.4253+5G>A		c.4253+5G>A	splice_region_variant	Pathogenic	SaKKH (pos 14)	SaCas (pos 14); SpCas pos 12, 13, 14	1	1	0	0	0	1	1	3	0
p.Gly1439Asp	p.Gly1439Asp	c.4316G>A	missense_variant	Pathogenic	none	SpCas pos 17,	0	1	0	0	0	0	0	1	0
p.Arg1443His	p.Arg1443His	c.4328G>A	missense_variant	Pathogenic/Likely pathogenic	SaCas (pos 9); SpCas (pos 4&7, 8)	SpCas pos 12	1	1	1	1	1	0	1	6	0
c.4352+1G>A		c.4352+1G>A	splice_donor_variant	Pathogenic	none		0	0	0	0	0	0	0	3	1
p.Cys1490Tyr	p.Cys1490Tyr	c.4469G>A	missense_variant	Pathogenic	none	SpCas pos 13, 12,	0	1	0	0	0	0	0	16	0
p.Gly1507Arg	p.Gly1507Arg	c.4519G>A	missense_variant	Pathogenic/Likely pathogenic	;SaKKH (pos 4)	SpCas (pos 2;19)	1	1	0	0	0	1	1	32	0
p.Asp1532Asn	p.Asp1532Asn	c.4594G>A	missense_variant	Pathogenic/Likely pathogenic	none		0	0	0	0	0	0	0	29	1
c.4667+1G>A		c.4667+1G>A	splice_donor_variant	Likely pathogenic	SaKKH (pos 3)	SaCas (pos 3)	1	1	0	0	0	1	1	1	0
c.4849-1G>A		c.4849-1G>A	splice_acceptor_variant	Pathogenic/Likely pathogenic	SaKKH pos 14,	SpCas (pos 3, 17)	1	1	0	0	0	1	1	6	0
p.Trp1618Ter	p.Trp1618Ter	c.4854G>A	stop_gained	Pathogenic	SpCas (pos 5)	SpCas pos 9,	1	1	0	1	0	0	0	2	0
p.Arg1640Gln	p.Arg1640Gln	c.4919G>A	missense_variant	Pathogenic	SpCas (pos 6)	SpCas (pos 1)	1	1	0	1	0	0	0	8	0
p.Ser1696Asn	p.Ser1696Asn	c.5087G>A	missense_variant	Likely pathogenic	SaKKH (pos 8)		1	1	0	0	0	1	1	11	0
p.Trp1730Ter	p.Trp1730Ter	c.5189G>A	stop_gained	Pathogenic/Likely pathogenic	SaKKH (pos 7&13);		1	1	1	0	0	1	1	1	0
c.5196+1G>A		c.5196+1G>A	splice_donor_variant	Pathogenic	SaKKH (pos 15)		1	1	0	0	0	1	1	5	0
c.5312+1G>A		c.5312+1G>A	splice_donor_variant	Pathogenic	none	SaKKH pos 1; SpCas (pos 10, 11)	0	1	0	0	0	0	0	1	0
p.Trp1772Ter	p.Trp1772Ter	c.5315G>A	stop_gained	Likely pathogenic	SaKKH (pos 8)	SpCas pos 18,	1	1	0	0	0	1	1	1	0
p.Trp1772Ter	p.Trp1772Ter	c.5316G>A	stop_gained	Pathogenic	SaKKH (pos 9)	SpCas pos 19	1	1	0	0	0	1	1	1	0
p.Met1?	p.Met1?	c.3G>A	start_lost	Likely pathogenic	SaKKH (pos 9)		1	1	0	0	0	1	1	7	0
p.Gly1886Glu	p.Gly1886Glu	c.5657G>A	missense_variant		none	SpCas (pos 18); SaCas pos 20,	0	1	0	0	0	0	0	3.1888e-05	0
c.5714+5G>A		c.5714+5G>A	splice_region_variant	Pathogenic	SpCas (pos 4,6); SaKKH(pos 3)		1	1	1	1	0	1	1	84	0
p.Gly1961Arg	p.Gly1961Arg	c.5881G>A	missense_variant	Pathogenic/Likely pathogenic	SpCas (pos 5); SaKKH (pos 3, 7);	SaCas (pos 3), Spcas (pos 10)	1	1	1	1	0	1	1	26	0
p.Gly1977Ser	p.Gly1977Ser	c.5929G>A	missense_variant	Pathogenic	SaKKH (pos 4)		1	1	0	0	0	1	1	2	0
p.Arg2030Gln	p.Arg2030Gln	c.6089G>A	missense_variant	Pathogenic/Likely pathogenic	none		0	0	0	0	0	0	0	100	1
p.Arg2077Gln	p.Arg2077Gln	c.6230G>A	missense_variant	Likely pathogenic	none		0	0	0	0	0	0	0	2	1
p.Arg2106His	p.Arg2106His	c.6317G>A	missense_variant		none	SpCas pos 10	0	1	0	0	0	0	0	7.0757e-06	0
p.Val2114Val	p.Val2114Val	c.6342G>A	synonymous_variant	Pathogenic/Likely pathogenic	SpCas (pos 6)	SpCas pos 1, 2,	1	1	0	1	0	0	0	5	0
c.6386+1G>A		c.6386+1G>A	splice_donor_variant	Pathogenic	SpCas (pos 7& 8)	SpCas pos 3, 2, 1,	1	1	1	1	0	0	0	1	0
p.Glu2131Lys	p.Glu2131Lys	c.6391G>A	missense_variant		none	SpCas pos 11, SaCas pos 20,	0	1	0	0	0	0	0	7.0702e-06	0
p.Cys2150Tyr	p.Cys2150Tyr	c.6449G>A	missense_variant	Pathogenic/Likely pathogenic	none	SpCas (pos 17, 18)	0	1	0	0	0	0	0	8	0
c.6816+1G>A		c.6816+1G>A	splice_donor_variant	Pathogenic	SakKH (pos 6)		1	1	0	0	0	1	1	1	0
p.Met1?	p.Met1?	c.1A>G	start_lost	Pathogenic	none	SaKKH pos 20	0	1	0	0	0	0	0	2	0
c.67-2A>G		c.67-2A>G	splice_acceptor_variant	Pathogenic	none		0	0	0	0	0	0	0	1	1
p.Asn96Asp	p.Asn96Asp	c.286A>G	missense_variant	Pathogenic	SpCas (pos 8); SaKKH (pos 7)	SaKKh (ps 17)	1	1	1	1	0	1	1	2	0
p.Glu531Gly	p.Glu531Gly	c.1592A>G	missense_variant	Pathogenic	none		0	0	0	0	0	0	0	24	1
p.Gln957Arg	p.Gln957Arg	c.2870A>G	missense_variant	Likely pathogenic	SpCas (pos 8); SaKKH (pos 7&10)		1	1	1	1	0	1	1	1	0
p.Asn965Ser	p.Asn965Ser	c.2894A>G	missense_variant	Pathogenic	SpCas (pos 5); SaCas (pos 12); SaKKH (pos 4)	SpCas (pos 18, 12)	1	1	1	1	1	1	1	34	0
p.Thr983Ala	p.Thr983Ala	c.2947A>G	missense_variant	Pathogenic	SaKKH (pos 2)	SaCas (pos 2), SpCas (pos 1, 17, 20)	1	1	0	0	0	1	1	1	0
p.Thr1019Ala	p.Thr1019Ala	c.3055A>G	missense_variant	Pathogenic	SpCas (pos 6, 7); SaCas (pos 12)	SpCas pos 11, 14, 19,	1	1	1	1	1	0	1	1	0
c.3523-2A>G		c.3523-2A>G	splice_acceptor_variant	Pathogenic	SpCas (pos 7, 8); SaCas pos 8,	SaKKH pos 17, SpCas pos 12,	1	1	1	1	1	0	1	1	0
c.4540-2A>G		c.4540-2A>G	splice_acceptor_variant	Pathogenic	none	SaKKH (pos 18), SpCas pos 19,	0	1	0	0	0	0	0	1	0
c.4773+3A>G		c.4773+3A>G	splice_region_variant	Pathogenic	SaCas (pos 6)		1	1	0	0	1	0	1	23	0
c.5313-2A>G		c.5313-2A>G	splice_acceptor_variant	Likely pathogenic	SaKKH (pos 2)	SaCas (pos 2); SaKKH pos 17,	1	1	0	0	0	1	1	1	0
p.Arg1925Gly	p.Arg1925Gly	c.5773A>G	missense_variant	Likely pathogenic	none		0	0	0	0	0	0	0	1	1
p.Arg18Trp	p.Arg18Trp	c.52C>T	missense_variant	Pathogenic/Likely pathogenic	SaKKH (pos 15)	SpCas pos 18, 19; SaCas pos 20	1	1	0	0	0	1	1	4	0
p.Gln21Ter	p.Gln21Ter	c.61C>T	stop_gained	Pathogenic	SaCas (pos 11); SaKKh pos 15	SpCas (pos 9, 10)	1	1	1	0	1	1	1	1	0
p.Ala60Val	p.Ala60Val	c.179C>T	missense_variant	Pathogenic/Likely pathogenic	SpCas (pos 6); SaKKH (pos 11)	SpCas (pos 14, 13, 12)	1	1	1	1	0	1	1	4	0
p.Arg107Ter	p.Arg107Ter	c.319C>T	stop_gained	Pathogenic	none		0	0	0	0	0	0	0	8	1
p.Pro143Leu	p.Pro143Leu	c.428C>T	missense_variant	Likely pathogenic	SaCas (pos 10); SpCas (pos 8);	SpCas pos 9, 12; SaCas pos 19,	1	1	1	1	1	0	1	4	0
p.Arg152Ter	p.Arg152Ter	c.454C>T	stop_gained	Pathogenic	SaKKH (pos 3)	SaCas (pos 3)	1	1	0	0	0	1	1	4	0
p.Arg212Cys	p.Arg212Cys	c.634C>T	missense_variant	Pathogenic/Likely pathogenic	none	SpCas (po12, 13, 16)	0	1	0	0	0	0	0	30	0
p.Arg220Cys	p.Arg220Cys	c.658C>T	missense_variant	Likely pathogenic	SaKKH (pos 8&11);	SpCas (pos 16)	1	1	1	0	0	1	1	2	0
p.Arg255Cys	p.Arg255Cys	c.763C>T	missense_variant	Pathogenic	SaKKH (pos 9)		1	1	0	0	0	1	1	26	0
p.Arg290Trp	p.Arg290Trp	c.868C>T	missense_variant	Pathogenic/Likely pathogenic	SpCas (pos 8);	SpCas pos 3, 9, 19; SaCas pos 20	1	1	0	1	0	0	0	5	0
p.Arg408Ter	p.Arg408Ter	c.1222C>T	stop_gained	Pathogenic	SaCas (pos 5 &12); SpCas pos 5;	SaKKH (pos 16); Spcas pos 14,	1	1	1	1	1	0	1	5	0
p.Arg511Cys	p.Arg511Cys	c.1531C>T	missense_variant	Pathogenic/Likely pathogenic	SaKKH (pos 8 and 15)	SpCas pos 18, 19; saCas pos 20, SaKKH pos 1,	1	1	1	0	0	1	1	46	0
p.Arg537Cys	p.Arg537Cys	c.1609C>T	missense_variant	Pathogenic/Likely pathogenic	SaCas (pos 11);	SaCas pos 19; SpCas pos 19, 18,	1	1	0	0	1	0	1	6	0
p.Pro597Ser	p.Pro597Ser	c.1789C>T	missense_variant	Likely pathogenic	SaCas (pos 6)	SpCas pos 11, 12	1	1	0	0	1	0	1	1	0
p.Arg602Trp	p.Arg602Trp	c.1804C>T	missense_variant	Pathogenic	SpCas (pos 8); SaCas (pos 9)	SpCas (pos 9)	1	1	1	1	1	0	1	11	0
p.Gln636Ter	p.Gln636Ter	c.1906C>T	stop_gained	Pathogenic	SaKKH (pos 14);	spCas pos 19,16,2; SaKKh pos 18,	1	1	0	0	0	1	1	5	0
p.Pro638Ser	p.Pro638Ser	c.1912C>T	missense_variant	Pathogenic	SaKKH (pos 8& 12)	SpCas pos 10, 13,	1	1	1	0	0	1	1	1	0
p.Arg653Cys	p.Arg653Cys	c.1957C>T	missense_variant	Pathogenic/Likely pathogenic	SaKKH (pos 14)	SpCas pos 16; SaCas pos 17,	1	1	0	0	0	1	1	4	0
p.Arg681Ter	p.Arg681Ter	c.2041C>T	stop_gained	Pathogenic	SaKKH (pos 5)		1	1	0	0	0	1	1	2	0
p.Pro870Leu	p.Pro870Leu	c.2609C>T	missense_variant	Likely pathogenic	SAKKH (pos8)	SaCas pos 16; SpCas pos 14, 15, 16,	1	1	0	0	0	1	1	1	0
p.Thr1019Met	p.Thr1019Met	c.3056C>T	missense_variant	Pathogenic	SaKKH (pos 11); SpCas (pos 6)	SpCas pos 13, 10, 18,	1	1	1	1	0	1	1	8	0
p.Ala1038Val	p.Ala1038Val	c.3113C>T	missense_variant	Pathogenic/Likely pathogenic	none	3113: SpCas (pos 11,12)	0	1	0	0	0	0	0	496	0
p.Ser1071Leu	p.Ser1071Leu	c.3212C>T	missense_variant	Likely pathogenic	none		0	0	0	0	0	0	0	2	1
p.Arg1098Cys	p.Arg1098Cys	c.3292C>T	missense_variant	Pathogenic/Likely pathogenic	SaCas (pos 12)	SpCas pos 11, 10; SaCas (pos 18)	1	1	0	0	1	0	1	6	0
p.Arg1108Cys	p.Arg1108Cys	c.3322C>T	missense_variant	Pathogenic/Likely pathogenic	SaKKH (pos 2 & 9)	SpCas (pos 13)	1	1	1	0	0	1	1	36	0
p.Gln1135Ter	p.Gln1135Ter	c.3403C>T	stop_gained	Pathogenic	SaKKH (pos 6 & 11)	SpCas pos 3, 12; SaKKH pos 20	1	1	1	0	0	1	1	1	0
p.Gln1291Ter	p.Gln1291Ter	c.3871C>T	stop_gained	Pathogenic	SaKKH (pos 4)		1	1	0	0	0	1	1	1	0
p.Arg1300Ter	p.Arg1300Ter	c.3898C>T	stop_gained	Pathogenic	none	SpCas pos 19, 20,	0	1	0	0	0	0	0	4	0
p.Ala1375Val	p.Ala1375Val	c.4124C>T	missense_variant	Likely pathogenic	SpCas (pos 6)	SaKKH pos 18, SpCas pos 19, SaCas pos 1,	1	1	0	1	0	0	0	3	0
p.Pro1380Leu	p.Pro1380Leu	c.4139C>T	missense_variant	Pathogenic	SpCas (pos 6 & 7); SaCas (pos4)		1	1	1	1	1	0	1	66	0
p.Gln1412Ter	p.Gln1412Ter	c.4234C>T	stop_gained	Pathogenic	SaCas 9); sp Cas pos 7&8; SaKKH (pos 2)	SpCas pos 1&9; SaCas pos 2;	1	1	1	1	1	1	1	2	0
c.4253+4C>T		c.4253+4C>T	splice_region_variant	Pathogenic/Likely pathogenic	saKKH (pos 12)	SpCas pos 10,	1	1	0	0	0	1	1	6	0
p.Gly1423Gly	p.Gly1423Gly	c.4269C>T	synonymous_variant	Pathogenic	none	SaCas pos 1, SpCas pos 18, SaKKH pos 20,	0	1	0	0	0	0	0	1	0
p.Pro1486Leu	p.Pro1486Leu	c.4457C>T	missense_variant	Pathogenic/Likely pathogenic	none	SaCas (pos 17) ; Sp Cas pos 16;15;	0	1	0	0	0	0	0	30	0
p.Thr1526Met	p.Thr1526Met	c.4577C>T	missense_variant	Pathogenic/Likely pathogenic	Sacas (pos 10)	Spcas pos 18; SaKKH (20)	1	1	0	0	1	0	1	18	0
p.Arg1640Trp	p.Arg1640Trp	c.4918C>T	missense_variant	Pathogenic/Likely pathogenic, other	SpCas (pos 7)	SpCas (pos 15)	1	1	0	1	0	0	0	8	0
p.Ala1773Val	p.Ala1773Val	c.5318C>T	missense_variant	Pathogenic/Likely pathogenic	SaKKH (pos 10)		1	1	0	0	0	1	1	19	0
p.Arg1843Trp	p.Arg1843Trp	c.5527C>T	missense_variant	Likely pathogenic	SaKKH (pos 12); SpCas (pos 7, 6, 5, 4)	SpCas pos 16,	1	1	1	1	0	1	1	4	0
p.Pro1869Leu	p.Pro1869Leu	c.5606C>T	missense_variant	Likely pathogenic	SAKKH (pos 14)	SaCas pos 14,	1	1	0	0	0	1	1	17	0
p.Leu2027Phe	p.Leu2027Phe	c.6079C>T	missense_variant	Pathogenic	SaKKH (pos 14);		1	1	0	0	0	1	1	56	0
p.Arg2030Ter	p.Arg2030Ter	c.6088C>T	stop_gained	Pathogenic	SaKKH (pos 5);		1	1	0	0	0	1	1	7	0
p.Arg2038Trp	p.Arg2038Trp	c.6112C>T	missense_variant	Pathogenic	SaKKH (pos 9 & 15);	SpCs pos 13;	1	1	1	0	0	1	1	4	0
p.Arg2040Ter	p.Arg2040Ter	c.6118C>T	stop_gained	Pathogenic	SaKKH pos 3, 9; SpCas pos 7	SpCas (pos 15, 16)	1	1	1	1	0	1	1	4	0
p.Ala2064Val	p.Ala2064Val	c.6191C>T	missense_variant	Pathogenic	none	SaKKH pos 16 and SpCas (pos 9, 3)	0	1	0	0	0	0	0	1	0
p.Arg2077Trp	p.Arg2077Trp	c.6229C>T	missense_variant	Pathogenic/Likely pathogenic	none		0	0	0	0	0	0	0	1	1
p.Arg2106Cys	p.Arg2106Cys	c.6316C>T	missense_variant	Pathogenic/Likely pathogenic	SAKKH pos 2 and 15	SaCas (pos 15), SpCas (pos 13, 14, 15, 16,	1	1	0	0	0	1	1	37	0
p.Arg2107Cys	p.Arg2107Cys	c.6319C>T	missense_variant	Pathogenic	SaCas (pos 12)	SpCas (pso 10, 11, 12, 13)	1	1	0	0	1	0	1	5	0
p.Arg2149Ter	p.Arg2149Ter	c.6445C>T	stop_gained	Pathogenic	SaKKH pos 5;	spcas pos 18;	1	1	0	0	0	1	1	5	0
p.Ala2216Val	p.Ala2216Val	c.6647C>T	missense_variant	Pathogenic	SpCas pos 8	SpCas pos 16, 18, 14, 11,	1	1	0	1	0	0	0	4	0
p.Gln2220Ter	p.Gln2220Ter	c.6658C>T	stop_gained	Pathogenic	SpCas pos 6 & 7;	SpCas pos 3; SaKKH pos 19;	1	1	1	1	0	0	0	13	0
p.Arg2263Ter	p.Arg2263Ter	c.6787C>T	stop_gained	Likely pathogenic	SaKKH pos 9; SpCas pos 7	SpCas pos 11, 10,	1	1	1	1	0	1	1	2	0
p.Leu11Pro	p.Leu11Pro	c.32T>C	missense_variant	Pathogenic	none	SpCas (pos 10, 1,	0	1	0	0	0	0	0	1	0
p.Leu244Pro	p.Leu244Pro	c.731T>C	missense_variant	Pathogenic	none	SpCas pos 9,	0	1	0	0	0	0	0	1	0
c.859-9T>C		c.859-9T>C	intron_variant		none	Spcas pos 3, SaKKH, pos 17,	0	1	0	0	0	0	0		0
p.Phe418Ser	p.Phe418Ser	c.1253T>C	missense_variant	Pathogenic/Likely pathogenic	none	SpCas pos 12, 1,	0	1	0	0	0	0	0	3	0
p.Val935Ala	p.Val935Ala	c.2804T>C	missense_variant	Likely pathogenic	none	SpCas pos 2; SaKKH pos 20;	0	1	0	0	0	0	0	1	0
p.Leu1126Pro	p.Leu1126Pro	c.3377T>C	missense_variant	Likely pathogenic	none	SpCas pos 18&19&20	0	1	0	0	0	0	0	1	0
p.Leu1138Pro	p.Leu1138Pro	c.3413T>C	missense_variant	Likely pathogenic	none	SpCas pos 11,	0	1	0	0	0	0	0	1	0
p.Leu1350Pro	p.Leu1350Pro	c.4049T>C	missense_variant	Likely pathogenic	none		0	0	0	0	0	0	0	1	1
p.Trp1408Arg	p.Trp1408Arg	c.4222T>C	missense_variant	Pathogenic/Likely pathogenic, other	SaKKH (os 8)	SpCas (pos 12 & 13)	1	1	0	0	0	1	1	4	0
p.Phe1440Ser	p.Phe1440Ser	c.4319T>C	missense_variant	Likely pathogenic	none	SpCas pos 3&20 not ideal	0	1	0	0	0	0	0	1	0
p.Cys1488Arg	p.Cys1488Arg	c.4462T>C	missense_variant	Pathogenic/Likely pathogenic	SpCas pos 6; 5;	SaKKH pos 20; SpCas pos 18;	1	1	1	1	0	0	0	2	0
p.Leu1580Ser	p.Leu1580Ser	c.4739T>C	missense_variant	Likely pathogenic	SpCas pos 7; SaCas pos 8	SpCas (pos 11)	1	1	1	1	1	0	1	5	0
p.Ser1689Pro	p.Ser1689Pro	c.5065T>C	missense_variant	Likely pathogenic	none		0	0	0	0	0	0	0	1	1
p.Met1733Thr	p.Met1733Thr	c.5198T>C	missense_variant	Pathogenic	SaCas pos 10;	spCas pos 2	1	1	0	0	1	0	1	7	0
c.5461-10T>C		c.5461-10T>C	intron_variant	Pathogenic/Likely pathogenic	SaKKH pos 4;	SpCas pos 2;	1	1	0	0	0	1	1	62	0
p.Phe1839Ser	p.Phe1839Ser	c.5516T>C	missense_variant	Likely pathogenic	SpCas pos 8;	SpCas pos 9, 10, 14, 15	1	1	0	1	0	0	0	1	0
p.Leu1850Pro	p.Leu1850Pro	c.5549T>C	missense_variant	Likely pathogenic	SaKKH pos 7;	SpCas pos 15,	1	1	0	0	0	1	1	1	0
p.Leu1940Pro	p.Leu1940Pro	c.5819T>C	missense_variant	Pathogenic/Likely pathogenic	SaKKh pos 8; SpCas pos 6;	SpCas pos 1;	1	1	1	1	0	1	1	6	0
p.Leu2026Pro	p.Leu2026Pro	c.6077T>C	missense_variant	Likely pathogenic	none	spCas pos 14,	0	1	0	0	0	0	0	1	0
p.Phe2188Ser	p.Phe2188Ser	c.6563T>C	missense_variant	Pathogenic	none	SpCas pos 2, 13, 14, 15, ; SaKKH pos 1 (not ideal)	0	1	0	0	0	0	0	2	0
							94	128	41	40	20	66	82		18	0.0878049
Total transition	146		Total ' none':	51			Raw number	Of total (205)	Of transition (146)
Total pathogenic	205					PAM (ideal)	94	0.458537	0.643836
						PAM (any)	128	0.62439	0.876712			Mutation type (all pathogenic mutations)
						Multiple PAM	41	0.2	0.280822			missense	122	0.595122	205		missene	122
G>A	842	1280		2467/3979	0.620005	SpCas	40	0.195122	0.273973			stop-gained	34	0.165854	205		stop-gained	34
A>G	397		RNA editing	1280/3979	0.321689	SaCas	20	0.097561	0.136986			synonymous	2	0.0097561	205		synonymous	2
C>T	790		(only G>A and T>C mutations)	0.323		SaKKH	66	0.321951	0.452055			splice-region variant	8	0.0390244	205		splice	30
T>C	438					Total transition	146	0.712195	NA			intron variant	2	0.0097561	205		other	17
G>C	202					Total 'none'	51	0.24878	0.349315			start lost	2	0.0097561	205
C>G	214					SaCas + SaKKH	82	0.4	0.561644			splice acceptor variant	8	0.0390244	205
												splice donor	12	0.0585366	205
												frameshift variant	14	0.0682927	205
pathogenic												inframe deletion	1	0.00487805	205
G>A	62											total pathogenic	205	1
A>G	13
C>T	51													uncertain	3688/3980	0.926633
T>C	20													Path + CI	326/3979	0.0819301
G>C	5													Path+inconclusive	644/3979	0.16185
C>G	7
A>T	3
T>A	4
G>T	12
T>G	3
C>A	9
A>C	2
	191

## Sheet: 7. ClinVar all STGD-ABCA4
S7. All ABCA4 Stargardt entries. Downloaded from ClinVar and sorted to exclude other causal genes.
Name	Gene(s)	Protein change	Condition(s)	Clinical significance (Last reviewed)	Review status	Accession	GRCh37Chromosome	GRCh37Location	GRCh38Chromosome	GRCh38Location	VariationID	AlleleID(s)	dbSNP ID	Canonical SPDI
Single allele	ABCA4|LOC112590828		Stargardt disease 1	Likely pathogenic	no assertion criteria provided	VCV000438230	1	94402743 - 94505682	1	93937187 - 94040126	438230	431851
NM_000350.3(ABCA4):c.*372A>G	ABCA4		Macular degeneration|Cone-Rod Dystrophy, Recessive|ABCA4-Related Disorders|Stargardt Disease, Recessive|Retinitis Pigmentosa, Recessive	Benign/Likely benign(Last reviewed: Jan 12, 2018)	criteria provided, single submitter	VCV000298215	1	94458421	1	93992865	298215	283386	rs3747961	NC_000001.11:93992864:T:C
NM_000350.3(ABCA4):c.*299G>C	ABCA4		Macular degeneration|Cone-Rod Dystrophy, Recessive|ABCA4-Related Disorders|Stargardt Disease, Recessive|Retinitis Pigmentosa, Recessive	Conflicting interpretations of pathogenicity(Last reviewed: Jan 13, 2018)	criteria provided, conflicting interpretations	VCV000298216	1	94458494	1	93992938	298216	283241	rs538804441	NC_000001.11:93992937:C:G
NM_000350.3(ABCA4):c.*147C>T	ABCA4		Macular degeneration|Cone-Rod Dystrophy, Recessive|ABCA4-Related Disorders|Stargardt Disease, Recessive|Retinitis Pigmentosa, Recessive	Uncertain significance(Last reviewed: Jan 12, 2018)	criteria provided, single submitter	VCV000298217	1	94458646	1	93993090	298217	283388	rs773349580	NC_000001.11:93993089:G:A
NM_000350.3(ABCA4):c.*136G>A	ABCA4		Macular degeneration|Cone-Rod Dystrophy, Recessive|ABCA4-Related Disorders|Stargardt Disease, Recessive|Retinitis Pigmentosa, Recessive	Conflicting interpretations of pathogenicity(Last reviewed: Jan 12, 2018)	criteria provided, conflicting interpretations	VCV000298218	1	94458657	1	93993101	298218	281326	rs55665437	NC_000001.11:93993100:C:T
NM_000350.3(ABCA4):c.*134G>A	ABCA4		Macular degeneration|Cone-Rod Dystrophy, Recessive|ABCA4-Related Disorders|Stargardt Disease, Recessive|Retinitis Pigmentosa, Recessive	Likely benign(Last reviewed: Jan 12, 2018)	criteria provided, single submitter	VCV000298219	1	94458659	1	93993103	298219	283391	rs76201551	NC_000001.11:93993102:C:T
NM_000350.3(ABCA4):c.*55G>T	ABCA4		Cone-Rod Dystrophy, Recessive|Retinitis Pigmentosa, Recessive|ABCA4-Related Disorders|Stargardt Disease, Recessive|Macular degeneration	Likely benign(Last reviewed: Apr 27, 2017)	criteria provided, single submitter	VCV000298220	1	94458738	1	93993182	298220	281972	rs201160433	NC_000001.11:93993181:C:A
NM_000350.3(ABCA4):c.*26C>A	ABCA4		Cone-Rod Dystrophy, Recessive|Retinitis Pigmentosa, Recessive|ABCA4-Related Disorders|Stargardt Disease, Recessive|Macular degeneration	Likely benign(Last reviewed: Apr 27, 2017)	criteria provided, single submitter	VCV000298221	1	94458767	1	93993211	298221	281328	rs200946608	NC_000001.11:93993210:G:T
NM_000350.3(ABCA4):c.6816+2T>A	ABCA4		Stargardt disease|not provided	Pathogenic/Likely pathogenic(Last reviewed: Jan 9, 2020)	criteria provided, multiple submitters, no conflicts	VCV000424900	1	94461663	1	93996107	424900	413234	rs112005636	NC_000001.11:93996106:A:T
NM_000350.3(ABCA4):c.6816+1G>A	ABCA4		not provided	Pathogenic(Last reviewed: Aug 18, 2016)	criteria provided, single submitter	VCV000372292	1	94461664	1	93996108	372292	359369	rs773599043	NC_000001.11:93996107:C:T
NM_000350.3(ABCA4):c.6764G>T (p.Ser2255Ile)	ABCA4	S2255I	not specified|not provided|ABCA4-Related Disorders|Stargardt Disease, Recessive|Macular degeneration|Cone-Rod Dystrophy, Recessive|Retinitis Pigmentosa, Recessive|none provided	Benign(Last reviewed: Nov 26, 2020)	criteria provided, multiple submitters, no conflicts	VCV000099494	1	94461717	1	93996161	99494	105383	rs6666652	NC_000001.11:93996160:C:A
NM_000350.3(ABCA4):c.6732G>A (p.Val2244=)	ABCA4		Stargardt disease 1|not provided|ABCA4-Related Disorders|Stargardt Disease, Recessive|Macular degeneration|Cone-Rod Dystrophy, Recessive|Retinitis Pigmentosa, Recessive|not specified	Conflicting interpretations of pathogenicity(Last reviewed: Dec 5, 2020)	criteria provided, conflicting interpretations	VCV000099492	1	94461749	1	93996193	99492	105381	rs77293072	NC_000001.11:93996192:C:T
NM_000350.3(ABCA4):c.6731T>A (p.Val2244Glu)	ABCA4	V2244E	Stargardt disease 1	Likely pathogenic(Last reviewed: Jan 30, 2021)	criteria provided, single submitter	VCV001048152	1	94461750	1	93996194	1048152	1036052		NC_000001.11:93996193:A:T
NM_000350.3(ABCA4):c.6730-3T>C	ABCA4		not provided|ABCA4-Related Disorders|Stargardt Disease, Recessive|Macular degeneration|Cone-Rod Dystrophy, Recessive|Retinitis Pigmentosa, Recessive|not specified	Benign(Last reviewed: Nov 26, 2020)	criteria provided, multiple submitters, no conflicts	VCV000099491	1	94461754	1	93996198	99491	105380	rs1800717	NC_000001.11:93996197:A:G
NM_000350.3(ABCA4):c.6729+5_6729+19del	ABCA4		Retinitis pigmentosa|not provided|Retinal dystrophy|Age-related macular degeneration 2|Cone-rod dystrophy 3|Retinitis pigmentosa 19	Pathogenic/Likely pathogenic(Last reviewed: Oct 23, 2020)	criteria provided, multiple submitters, no conflicts	VCV000283573	1	94463398 - 94463412	1	93997842 - 93997856	283573	267810	rs749526785	NC_000001.11:93997841:TGCCCCAGGGCCAACT:T
NM_000350.3(ABCA4):c.6722T>C (p.Leu2241Pro)	ABCA4	L2241P	not provided	Uncertain significance(Last reviewed: Nov 20, 2019)	criteria provided, single submitter	VCV000836905	1	94463424	1	93997868	836905	824445		NC_000001.11:93997867:A:G
NM_000350.3(ABCA4):c.6721C>G (p.Leu2241Val)	ABCA4	L2241V	Retinal dystrophy|not provided	Uncertain significance(Last reviewed: Sep 19, 2019)	criteria provided, multiple submitters, no conflicts	VCV000099487	1	94463425	1	93997869	99487	105376	rs61748521	NC_000001.11:93997868:G:C
NM_000350.3(ABCA4):c.6713A>G (p.Gln2238Arg)	ABCA4	Q2238R	Stargardt disease 1	Likely pathogenic(Last reviewed: Jan 1, 2016)	criteria provided, single submitter	VCV000236150	1	94463433	1	93997877	236150	237631	rs886044764	NC_000001.11:93997876:T:C
NM_000350.3(ABCA4):c.6148-698_6670del	ABCA4		Stargardt disease 1	Likely pathogenic	criteria provided, single submitter	VCV000225695	1	94463476 - 94468246	1	93997920 - 94002690	225695	227510
NM_000350.3(ABCA4):c.6658C>T (p.Gln2220Ter)	ABCA4	Q2220*	not provided|Cone dystrophy|Retinitis pigmentosa 19|Stargardt disease 1	Pathogenic/Likely pathogenic(Last reviewed: Jan 30, 2021)	criteria provided, multiple submitters, no conflicts	VCV000099476	1	94463488	1	93997932	99476	105365	rs61753046	NC_000001.11:93997931:G:A
NM_000350.3(ABCA4):c.6647C>T (p.Ala2216Val)	ABCA4	A2216V	Stargardt disease 1|not provided	Pathogenic/Likely pathogenic(Last reviewed: Oct 7, 2020)	criteria provided, multiple submitters, no conflicts	VCV000236149	1	94463499	1	93997943	236149	237632	rs886044763	NC_000001.11:93997942:G:A
NM_000350.3(ABCA4):c.6609C>A (p.Tyr2203Ter)	ABCA4	Y2203*	Stargardt disease 1|not provided	Pathogenic(Last reviewed: Jan 1, 2016)	criteria provided, single submitter	VCV000099473	1	94463537	1	93997981	99473	105362	rs61753045	NC_000001.11:93997980:G:T
NM_000350.3(ABCA4):c.6563T>C (p.Phe2188Ser)	ABCA4	F2188S	Stargardt disease|not provided	Pathogenic(Last reviewed: Nov 12, 2019)	criteria provided, single submitter	VCV000099468	1	94463583	1	93998027	99468	105357	rs61750658	NC_000001.11:93998026:A:G
NM_000350.3(ABCA4):c.6529G>A (p.Asp2177Asn)	ABCA4	D2177N	not provided|not specified|MACULAR DEGENERATION, AGE-RELATED, 2, SUSCEPTIBILITY TO|Cone-Rod Dystrophy, Recessive|Retinitis Pigmentosa, Recessive|none provided|ABCA4-Related Disorders|Stargardt Disease, Recessive|Macular degeneration	Benign/Likely benign(Last reviewed: Dec 1, 2020)	criteria provided, multiple submitters, no conflicts	VCV000007885	1	94463617	1	93998061	7885	22924	rs1800555	NC_000001.11:93998060:C:T
NM_000350.3(ABCA4):c.6515A>G (p.Lys2172Arg)	ABCA4	K2172R	Stargardt disease 1	Likely pathogenic(Last reviewed: Jan 1, 2016)	criteria provided, single submitter	VCV000236148	1	94463631	1	93998075	236148	237633	rs886044762	NC_000001.11:93998074:T:C
NM_000350.3(ABCA4):c.6478A>G (p.Lys2160Glu)	ABCA4	K2160E	Stargardt disease	Likely pathogenic(Last reviewed: Apr 1, 2018)	no assertion criteria provided	VCV000635991	1	94466393	1	94000837	635991	623813	rs1571241930	NC_000001.11:94000836:T:C
NM_000350.3(ABCA4):c.6471del (p.Lys2158fs)	ABCA4	K2158fs	Stargardt disease 1	Pathogenic(Last reviewed: May 28, 2019)	criteria provided, single submitter	VCV000801503	1	94466400	1	94000844	801503	790002	rs1373168392	NC_000001.11:94000843:G:
NM_000350.3(ABCA4):c.6454G>T (p.Gly2152Cys)	ABCA4	G2152C	Stargardt disease	Likely pathogenic(Last reviewed: Apr 1, 2018)	no assertion criteria provided	VCV000635990	1	94466417	1	94000861	635990	623814	rs1571241947	NC_000001.11:94000860:C:A
NM_000350.3(ABCA4):c.6449G>A (p.Cys2150Tyr)	ABCA4	C2150Y	not provided|Retinal dystrophy|Stargardt disease 1	Pathogenic/Likely pathogenic(Last reviewed: Oct 23, 2020)	criteria provided, multiple submitters, no conflicts	VCV000099463	1	94466422	1	94000866	99463	105352	rs61751384	NC_000001.11:94000865:C:T
NM_000350.3(ABCA4):c.6445C>T (p.Arg2149Ter)	ABCA4	R2149*	Retinal dystrophy|not provided|Stargardt disease 1|Blindness|Visual loss|Macular degeneration	Pathogenic(Last reviewed: Oct 19, 2020)	criteria provided, multiple submitters, no conflicts	VCV000099460	1	94466426	1	94000870	99460	105349	rs61750654	NC_000001.11:94000869:G:A
NM_000350.3(ABCA4):c.6428T>A (p.Met2143Lys)	ABCA4	M2143K	Stargardt disease 1	Likely pathogenic(Last reviewed: Jan 30, 2021)	criteria provided, single submitter	VCV001048156	1	94466443	1	94000887	1048156	1036053		NC_000001.11:94000886:A:T
NM_000350.3(ABCA4):c.6426C>G (p.Ile2142Met)	ABCA4	I2142M	not provided	Uncertain significance(Last reviewed: Jun 16, 2020)	criteria provided, multiple submitters, no conflicts	VCV000618498	1	94466445	1	94000889	618498	609437	rs1184801813	NC_000001.11:94000888:G:C
NM_000350.3(ABCA4):c.6416G>C (p.Arg2139Pro)	ABCA4	R2139P	Macular degeneration|Stargardt Disease, Recessive|ABCA4-Related Disorders|Retinitis Pigmentosa, Recessive|Cone-Rod Dystrophy, Recessive|not provided	Conflicting interpretations of pathogenicity(Last reviewed: Oct 6, 2020)	criteria provided, conflicting interpretations	VCV000298222	1	94466455	1	94000899	298222	283246	rs761867791	NC_000001.11:94000898:C:G
NM_000350.3(ABCA4):c.6386+2C>G	ABCA4		Stargardt disease 1|not provided	Pathogenic(Last reviewed: Feb 1, 2021)	criteria provided, multiple submitters, no conflicts	VCV000099456	1	94466556	1	94001000	99456	105345	rs61753043	NC_000001.11:94000999:G:C
NM_000350.3(ABCA4):c.6383A>G (p.His2128Arg)	ABCA4	H2128R	not provided	Uncertain significance(Last reviewed: Jul 3, 2020)	criteria provided, single submitter	VCV000099455	1	94466561	1	94001005	99455	105344	rs61750651	NC_000001.11:94001004:T:C
NM_000350.3(ABCA4):c.6342G>A (p.Val2114=)	ABCA4		Retinal dystrophy|Stargardt disease 1|not provided	Pathogenic/Likely pathogenic(Last reviewed: Jun 23, 2020)	criteria provided, multiple submitters, no conflicts	VCV000099452	1	94466602	1	94001046	99452	105341	rs61748520	NC_000001.11:94001045:C:T
NM_000350.3(ABCA4):c.6340G>A (p.Val2114Met)	ABCA4	V2114M	ABCA4-Related Disorders|Stargardt Disease, Recessive|Cone-Rod Dystrophy, Recessive|Retinitis Pigmentosa, Recessive|Macular degeneration|not provided	Conflicting interpretations of pathogenicity(Last reviewed: Jul 13, 2020)	criteria provided, conflicting interpretations	VCV000298223	1	94466604	1	94001048	298223	281329	rs202127235	NC_000001.11:94001047:C:T
NM_000350.3(ABCA4):c.6323_6331delinsGGC (p.Met2108_Asn2111delinsArgHis)	ABCA4		Stargardt disease 1	Likely pathogenic(Last reviewed: Jan 30, 2021)	criteria provided, single submitter	VCV001048141	1	94466613 - 94466621	1	94001057 - 94001065	1048141	1036054		NC_000001.11:94001056:TCCACAGCA:GCC
NM_000350.3(ABCA4):c.6329G>A (p.Trp2110Ter)	ABCA4	W2110*	not provided|Stargardt disease 1	Pathogenic(Last reviewed: May 28, 2019)	criteria provided, single submitter	VCV000099450	1	94466615	1	94001059	99450	105339	rs62642565	NC_000001.11:94001058:C:T
NM_000350.3(ABCA4):c.6326T>C (p.Leu2109Pro)	ABCA4	L2109P	not provided|Stargardt disease 1	Conflicting interpretations of pathogenicity(Last reviewed: Dec 28, 2019)	criteria provided, conflicting interpretations	VCV000236147	1	94466618	1	94001062	236147	237634	rs886044761	NC_000001.11:94001061:A:G
NM_000350.3(ABCA4):c.6320G>A (p.Arg2107His)	ABCA4	R2107H	Macular dystrophy|none provided|Retinal dystrophy|not provided|Stargardt Disease, Recessive|ABCA4-Related Disorders|Cone-Rod Dystrophy, Recessive|Retinitis Pigmentosa, Recessive|Stargardt disease 1|Macular degeneration	Conflicting interpretations of pathogenicity(Last reviewed: Oct 23, 2020)	criteria provided, conflicting interpretations	VCV000099448	1	94466624	1	94001068	99448	105337	rs62642564	NC_000001.11:94001067:C:T
NM_000350.3(ABCA4):c.6319C>T (p.Arg2107Cys)	ABCA4	R2107C	Retinal dystrophy|Stargardt disease|not provided	Pathogenic(Last reviewed: Oct 19, 2020)	criteria provided, multiple submitters, no conflicts	VCV000635988	1	94466625	1	94001069	635988	623815	rs2297669	NC_000001.11:94001068:G:A
NM_000350.3(ABCA4):c.6316C>T (p.Arg2106Cys)	ABCA4	R2106C	Retinal dystrophy|Stargardt disease 1|not provided	Pathogenic/Likely pathogenic(Last reviewed: Oct 11, 2020)	criteria provided, multiple submitters, no conflicts	VCV000099447	1	94466628	1	94001072	99447	105336	rs61750648	NC_000001.11:94001071:G:A
NM_000350.3(ABCA4):c.6308C>A (p.Pro2103His)	ABCA4	P2103H	Stargardt disease 1	Likely pathogenic(Last reviewed: May 19, 2021)	criteria provided, single submitter	VCV001172702	1	94466636	1	94001080	1172702	1161885		NC_000001.11:94001079:G:T
NM_000350.3(ABCA4):c.6285_6286inv (p.Glu2096Lys)	ABCA4	E2096K	not provided|Retinal dystrophy	Pathogenic/Likely pathogenic(Last reviewed: Sep 9, 2020)	criteria provided, multiple submitters, no conflicts	VCV000843110	1	94466658 - 94466659	1	94001102 - 94001103	843110	824447		NC_000001.11:94001101:CA:TG
NM_000350.3(ABCA4):c.6286G>A (p.Glu2096Lys)	ABCA4	E2096K	not provided	Conflicting interpretations of pathogenicity(Last reviewed: Jun 19, 2019)	criteria provided, conflicting interpretations	VCV000099445	1	94466658	1	94001102	99445	105334	rs61750646	NC_000001.11:94001101:C:T
NM_000350.3(ABCA4):c.6285T>C (p.Asp2095=)	ABCA4		not specified|not provided|ABCA4-Related Disorders|Stargardt Disease, Recessive|Macular degeneration|Cone-Rod Dystrophy, Recessive|Retinitis Pigmentosa, Recessive|none provided	Benign(Last reviewed: Nov 26, 2020)	criteria provided, multiple submitters, no conflicts	VCV000099444	1	94466659	1	94001103	99444	105333	rs1801555	NC_000001.11:94001102:A:G
NM_000350.3(ABCA4):c.6283-3_6283-2delinsAG	ABCA4		Stargardt disease 1	Pathogenic(Last reviewed: Jan 1, 2016)	criteria provided, single submitter	VCV000236146	1	94466663 - 94466664	1	94001107 - 94001108	236146	237635	rs886044760	NC_000001.11:94001106:TG:CT
NM_000350.3(ABCA4):c.6282+7G>A	ABCA4		not specified|not provided|ABCA4-Related Disorders|Stargardt Disease, Recessive|Macular degeneration|none provided|Cone-Rod Dystrophy, Recessive|Retinitis Pigmentosa, Recessive	Benign/Likely benign(Last reviewed: Nov 26, 2020)	criteria provided, multiple submitters, no conflicts	VCV000099443	1	94467407	1	94001851	99443	105332	rs17110761	NC_000001.11:94001850:C:T
NM_000350.3(ABCA4):c.6282+1G>C	ABCA4		Stargardt disease 1	Likely pathogenic(Last reviewed: Jan 30, 2021)	criteria provided, single submitter	VCV001048146	1	94467413	1	94001857	1048146	1036055		NC_000001.11:94001856:C:G
NM_000350.3(ABCA4):c.6255C>T (p.Leu2085=)	ABCA4		Cone-Rod Dystrophy, Recessive|Retinitis Pigmentosa, Recessive|Stargardt disease 1|not provided|ABCA4-Related Disorders|Stargardt Disease, Recessive|Macular degeneration	Conflicting interpretations of pathogenicity(Last reviewed: Nov 15, 2020)	criteria provided, conflicting interpretations	VCV000099441	1	94467441	1	94001885	99441	105330	rs61748519	NC_000001.11:94001884:G:A
NM_000350.3(ABCA4):c.6250G>A (p.Ala2084Thr)	ABCA4	A2084T	Retinal dystrophy|not provided	Uncertain significance(Last reviewed: Jan 24, 2020)	criteria provided, multiple submitters, no conflicts	VCV000855992	1	94467446	1	94001890	855992	824448		NC_000001.11:94001889:C:T
NM_000350.3(ABCA4):c.6249C>T (p.Ile2083=)	ABCA4		not specified|not provided|ABCA4-Related Disorders|Stargardt Disease, Recessive|Macular degeneration|Cone-Rod Dystrophy, Recessive|Retinitis Pigmentosa, Recessive	Benign/Likely benign(Last reviewed: Nov 26, 2020)	criteria provided, multiple submitters, no conflicts	VCV000099440	1	94467447	1	94001891	99440	105329	rs1801359	NC_000001.11:94001890:G:A
NM_000350.3(ABCA4):c.6245C>T (p.Ala2082Val)	ABCA4	A2082V	not provided	Uncertain significance(Last reviewed: Oct 8, 2020)	criteria provided, single submitter	VCV000958944	1	94467451	1	94001895	958944	942112		NC_000001.11:94001894:G:A
NM_000350.3(ABCA4):c.6238_6239del (p.Ser2080fs)	ABCA4	S2080fs	Retinal dystrophy|Stargardt disease 1|not provided	Pathogenic/Likely pathogenic(Last reviewed: Jan 30, 2021)	criteria provided, multiple submitters, no conflicts	VCV000099439	1	94467457 - 94467458	1	94001901 - 94001902	99439	105328	rs281865382	NC_000001.11:94001900:GAGAG:GAG
NM_000350.3(ABCA4):c.6230G>A (p.Arg2077Gln)	ABCA4	R2077Q	Stargardt disease 1	Likely pathogenic(Last reviewed: Jan 1, 2016)	criteria provided, single submitter	VCV000236145	1	94467466	1	94001910	236145	237636	rs886044759	NC_000001.11:94001909:C:T
NM_000350.3(ABCA4):c.6229C>T (p.Arg2077Trp)	ABCA4	R2077W	Stargardt disease|Cone-rod dystrophy 3|Retinal dystrophy|not provided|Stargardt disease 1	Pathogenic/Likely pathogenic(Last reviewed: Oct 23, 2020)	criteria provided, multiple submitters, no conflicts	VCV000099438	1	94467467	1	94001911	99438	105327	rs61750645	NC_000001.11:94001910:G:A
NM_000350.3(ABCA4):c.6221del (p.Gly2074fs)	ABCA4	G2074fs	Stargardt disease 1	Pathogenic(Last reviewed: May 28, 2019)	criteria provided, single submitter	VCV000801504	1	94467475	1	94001919	801504	790003	rs1571243037	NC_000001.11:94001918:CCCCC:CCCC
NM_000350.3(ABCA4):c.6221G>T (p.Gly2074Val)	ABCA4	G2074V	Retinal dystrophy|Cone-rod dystrophy 3|Retinitis pigmentosa 19|Cone-rod dystrophy 3|Stargardt disease 1|not provided	Conflicting interpretations of pathogenicity(Last reviewed: Aug 31, 2020)	criteria provided, conflicting interpretations	VCV000689736	1	94467475	1	94001919	689736	677405	rs367839100	NC_000001.11:94001918:C:A
NM_000350.3(ABCA4):c.6218G>C (p.Gly2073Ala)	ABCA4	G2073A	not provided	Uncertain significance(Last reviewed: Dec 17, 2019)	criteria provided, multiple submitters, no conflicts	VCV000429847	1	94467478	1	94001922	429847	421258	rs752850266	NC_000001.11:94001921:C:G
NM_000350.3(ABCA4):c.6215G>A (p.Ser2072Asn)	ABCA4	S2072N	not provided	Conflicting interpretations of pathogenicity(Last reviewed: Oct 23, 2020)	criteria provided, conflicting interpretations	VCV000498228	1	94467481	1	94001925	498228	489652	rs1553186514	NC_000001.11:94001924:C:T
NM_000350.3(ABCA4):c.6155del (p.Asn2052fs)	ABCA4	N2052fs	not provided	Pathogenic(Last reviewed: Mar 10, 2020)	criteria provided, single submitter	VCV001071050	1	94467541	1	94001985	1071050	1058837		NC_000001.11:94001984:TTT:TT
NM_000350.2(ABCA4):c.[5381C>A;6148G>C]	ABCA4	V2050L, A1794D	Stargardt disease 1	Likely pathogenic(Last reviewed: Jan 1, 2016)	criteria provided, single submitter	VCV000236131	1|1	94467548	1|1	94001992	236131	22923|105260	rs41292677|rs61751406	NC_000001.11:94001991:C:G|NC_000001.11:94014621:G:T
NM_000350.3(ABCA4):c.6148G>C (p.Val2050Leu)	ABCA4	V2050L	none provided|Retinal dystrophy|Stargardt disease 1|not specified|Retinitis pigmentosa|Cone dystrophy|Macular degeneration|not provided|ABCA4-Related Disorders|Stargardt Disease, Recessive|Retinitis Pigmentosa, Recessive|Cone-Rod Dystrophy, Recessive	Conflicting interpretations of pathogenicity(Last reviewed: Jan 30, 2021)	criteria provided, conflicting interpretations	VCV000007884	1	94467548	1	94001992	7884	22923	rs41292677	NC_000001.11:94001991:C:G
NM_000350.3(ABCA4):c.6147+2T>C	ABCA4		not provided	Pathogenic(Last reviewed: Nov 20, 2019)	criteria provided, single submitter	VCV000852872	1	94470995	1	94005439	852872	851321		NC_000001.11:94005438:A:G
NM_000350.3(ABCA4):c.6146del (p.Lys2049fs)	ABCA4	K2049fs	Stargardt disease 1|Stargardt disease	Pathogenic(Last reviewed: Jan 18, 2020)	criteria provided, multiple submitters, no conflicts	VCV000917611	1	94470998	1	94005442	917611	905881		NC_000001.11:94005441:TTTT:TTT
NM_000350.3(ABCA4):c.6122G>A (p.Gly2041Asp)	ABCA4	G2041D	Stargardt disease 1	Likely pathogenic(Last reviewed: Jan 30, 2021)	criteria provided, single submitter	VCV001048145	1	94471022	1	94005466	1048145	1036056		NC_000001.11:94005465:C:T
NM_000350.3(ABCA4):c.6119G>A (p.Arg2040Gln)	ABCA4	R2040Q	not provided|Retinitis pigmentosa 19|Retinal dystrophy|Stargardt disease 1	Conflicting interpretations of pathogenicity(Last reviewed: Jan 31, 2020)	criteria provided, conflicting interpretations	VCV000143076	1	94471025	1	94005469	143076	152794	rs148460146	NC_000001.11:94005468:C:T
NM_000350.3(ABCA4):c.6118C>T (p.Arg2040Ter)	ABCA4	R2040*	Stargardt disease 1|Cone-rod dystrophy 3|Age-related macular degeneration 2|Retinitis pigmentosa 19|Stargardt disease|not provided|Retinal dystrophy	Pathogenic(Last reviewed: May 21, 2020)	criteria provided, multiple submitters, no conflicts	VCV000099431	1	94471026	1	94005470	99431	105320	rs61753038	NC_000001.11:94005469:G:A
NM_000350.3(ABCA4):c.6113G>C (p.Arg2038Pro)	ABCA4	R2038P	Stargardt disease 1	Likely pathogenic(Last reviewed: Apr 9, 2019)	no assertion criteria provided	VCV000829831	1	94471031	1	94005475	829831	818175	rs767729255	NC_000001.11:94005474:C:G
NM_000350.3(ABCA4):c.6112C>T (p.Arg2038Trp)	ABCA4	R2038W	not provided|Retinal dystrophy|Stargardt disease 1	Pathogenic(Last reviewed: Oct 23, 2020)	criteria provided, multiple submitters, no conflicts	VCV000099430	1	94471032	1	94005476	99430	105319	rs61750643	NC_000001.11:94005475:G:A
NM_000350.3(ABCA4):c.6098T>G (p.Leu2033Arg)	ABCA4	L2033R	Retinal dystrophy|Stargardt disease	Likely pathogenic(Last reviewed: Apr 1, 2018)	no assertion criteria provided	VCV000438105	1	94471046	1	94005490	438105	431613	rs1553186896	NC_000001.11:94005489:A:C
NM_000350.3(ABCA4):c.6098T>C (p.Leu2033Pro)	ABCA4	L2033P	Stargardt disease 1	Likely pathogenic(Last reviewed: Jan 1, 2015)	no assertion criteria provided	VCV000438104	1	94471046	1	94005490	438104	431614	rs1553186896	NC_000001.11:94005489:A:G
NM_000350.3(ABCA4):c.6095A>G (p.His2032Arg)	ABCA4	H2032R	Retinal dystrophy|not provided	Conflicting interpretations of pathogenicity(Last reviewed: Oct 5, 2019)	criteria provided, conflicting interpretations	VCV000867188	1	94471049	1	94005493	867188	856039		NC_000001.11:94005492:T:C
NM_000350.3(ABCA4):c.6089G>A (p.Arg2030Gln)	ABCA4	R2030Q	Vitreoretinopathy|Stargardt disease 1|Cone-rod dystrophy 3|Age-related macular degeneration 2|Retinitis pigmentosa 19|Retinal dystrophy|Progressive cone dystrophy (without rod involvement)|Macular dystrophy|Age-related macular degeneration 2|not provided|Stargardt disease 1	Pathogenic/Likely pathogenic(Last reviewed: Oct 9, 2020)	criteria provided, multiple submitters, no conflicts	VCV000099428	1	94471055	1	94005499	99428	105317	rs61750641	NC_000001.11:94005498:C:T
NM_000350.3(ABCA4):c.6088C>T (p.Arg2030Ter)	ABCA4	R2030*	Cone-rod dystrophy 3|Age-related macular degeneration 2|Retinitis pigmentosa 19|Stargardt disease 1|not provided|Stargardt disease 1|Retinal dystrophy, early-onset severe|Stargardt disease|Retinitis pigmentosa 19|Retinal dystrophy	Pathogenic/Likely pathogenic(Last reviewed: Jan 30, 2021)	criteria provided, multiple submitters, no conflicts	VCV000007907	1	94471056	1	94005500	7907	22946	rs61751383	NC_000001.11:94005499:G:A
NM_000350.3(ABCA4):c.6079C>T (p.Leu2027Phe)	ABCA4	L2027F	not provided|Stargardt disease|Cone-rod dystrophy 3|Stargardt disease 1|Retinitis pigmentosa 19|Age-related macular degeneration 2|Cone-rod dystrophy 3|Stargardt disease 1|Retinal dystrophy	Pathogenic/Likely pathogenic(Last reviewed: Jan 30, 2021)	criteria provided, multiple submitters, no conflicts	VCV000007882	1	94471065	1	94005509	7882	22921	rs61751408	NC_000001.11:94005508:G:A
NM_000350.3(ABCA4):c.6077del (p.Leu2026fs)	ABCA4	L2026fs	Stargardt disease	Pathogenic(Last reviewed: Jun 23, 2019)	no assertion criteria provided	VCV000812195	1	94471067	1	94005511	812195	800450	rs1571245809	NC_000001.11:94005510:A:
NM_000350.3(ABCA4):c.6077T>C (p.Leu2026Pro)	ABCA4	L2026P	not provided|Stargardt disease 1|Stargardt disease 1|Cone-rod dystrophy 3|Age-related macular degeneration 2|Retinitis pigmentosa 19	Likely pathogenic(Last reviewed: Oct 31, 2018)	criteria provided, multiple submitters, no conflicts	VCV000236144	1	94471067	1	94005511	236144	237637	rs886044758	NC_000001.11:94005510:A:G
NM_000350.3(ABCA4):c.6069T>C (p.Ile2023=)	ABCA4		ABCA4-Related Disorders|Stargardt Disease, Recessive|not specified|not provided|Cone-Rod Dystrophy, Recessive|Retinitis Pigmentosa, Recessive|Age-related macular degeneration 2|Retinitis pigmentosa 19|Cone-rod dystrophy 3|Macular degeneration|Stargardt disease 1|none provided	Benign(Last reviewed: Jul 14, 2021)	criteria provided, multiple submitters, no conflicts	VCV000136235	1	94471075	1	94005519	136235	139938	rs1762114	NC_000001.11:94005518:A:G
NM_000350.3(ABCA4):c.6068T>C (p.Ile2023Thr)	ABCA4	I2023T	not provided	Uncertain significance(Last reviewed: Oct 5, 2020)	criteria provided, single submitter	VCV001023206	1	94471076	1	94005520	1023206	1003034		NC_000001.11:94005519:A:G
NM_000350.3(ABCA4):c.6007A>T (p.Ile2003Phe)	ABCA4	I2003F	Stargardt disease 1	Likely benign(Last reviewed: May 28, 2019)	criteria provided, single submitter	VCV000801505	1	94471137	1	94005581	801505	790004	rs1170554250	NC_000001.11:94005580:T:A
NM_000350.3(ABCA4):c.6006-16G>A	ABCA4		not provided|not specified|Age-related macular degeneration 2|Retinitis pigmentosa 19|Cone-rod dystrophy 3|Stargardt disease 1	Benign(Last reviewed: Jul 14, 2021)	criteria provided, multiple submitters, no conflicts	VCV000099426	1	94471154	1	94005598	99426	105315	rs4147863	NC_000001.11:94005597:C:T
NM_000350.3(ABCA4):c.6005+5G>A	ABCA4		not provided	Uncertain significance(Last reviewed: Jan 30, 2020)	criteria provided, single submitter	VCV001042746	1	94473185	1	94007629	1042746	1023519		NC_000001.11:94007628:C:T
NM_000350.3(ABCA4):c.6005+2T>G	ABCA4		not provided	Pathogenic(Last reviewed: Nov 20, 2019)	criteria provided, single submitter	VCV000859481	1	94473188	1	94007632	859481	850816		NC_000001.11:94007631:A:C
NM_000350.3(ABCA4):c.5973G>C (p.Val1991=)	ABCA4		Stargardt disease 1	Uncertain significance(Last reviewed: Jan 1, 2016)	criteria provided, single submitter	VCV000236143	1	94473222	1	94007666	236143	237638	rs886044757	NC_000001.11:94007665:C:G
NM_000350.3(ABCA4):c.5953C>T (p.Leu1985Phe)	ABCA4	L1985F	Cone-Rod Dystrophy, Recessive|ABCA4-Related Disorders|Stargardt Disease, Recessive|Retinitis Pigmentosa, Recessive|Macular degeneration	Uncertain significance(Last reviewed: Jan 12, 2018)	criteria provided, single submitter	VCV000298224	1	94473242	1	94007686	298224	283392	rs886046559	NC_000001.11:94007685:G:A
NM_000350.3(ABCA4):c.5951T>G (p.Met1984Arg)	ABCA4	M1984R	Retinal dystrophy|not provided	Uncertain significance(Last reviewed: Aug 27, 2019)	criteria provided, multiple submitters, no conflicts	VCV000866385	1	94473244	1	94007688	866385	856042		NC_000001.11:94007687:A:C
NM_000350.3(ABCA4):c.5942C>G (p.Thr1981Arg)	ABCA4	T1981R	Stargardt disease 1|Age-related macular degeneration 2	Likely pathogenic(Last reviewed: Jan 30, 2021)	criteria provided, multiple submitters, no conflicts	VCV000236142	1	94473253	1	94007697	236142	237639	rs752147871	NC_000001.11:94007696:G:C
NM_000350.3(ABCA4):c.5936C>T (p.Thr1979Ile)	ABCA4	T1979I	not provided|Stargardt disease 1	Pathogenic/Likely pathogenic(Last reviewed: Mar 1, 2019)	criteria provided, multiple submitters, no conflicts	VCV000099422	1	94473259	1	94007703	99422	105311	rs61753037	NC_000001.11:94007702:G:A
NM_000350.3(ABCA4):c.5932A>G (p.Lys1978Glu)	ABCA4	K1978E	not provided|Retinal dystrophy	Likely pathogenic(Last reviewed: Sep 26, 2017)	criteria provided, single submitter	VCV000417994	1	94473263	1	94007707	417994	405251	rs1064793014	NC_000001.11:94007706:T:C
NM_000350.3(ABCA4):c.5929G>A (p.Gly1977Ser)	ABCA4	G1977S	Retinitis pigmentosa|Retinal dystrophy|not provided	Pathogenic(Last reviewed: Oct 23, 2020)	criteria provided, multiple submitters, no conflicts	VCV000099421	1	94473266	1	94007710	99421	105310	rs61750639	NC_000001.11:94007709:C:T
NM_000350.3(ABCA4):c.5924G>T (p.Gly1975Val)	ABCA4	G1975V	Stargardt disease 1	Likely pathogenic(Last reviewed: Jan 30, 2021)	criteria provided, single submitter	VCV001048160	1	94473271	1	94007715	1048160	1036057		NC_000001.11:94007714:C:A
NM_000350.3(ABCA4):c.5923G>C (p.Gly1975Arg)	ABCA4	G1975R	not provided	Uncertain significance(Last reviewed: Oct 7, 2020)	criteria provided, single submitter	VCV000099420	1	94473272	1	94007716	99420	105309	rs61753036	NC_000001.11:94007715:C:G
NM_000350.3(ABCA4):c.5917del (p.Gly1972_Val1973insTer)	ABCA4		Age-related macular degeneration 2|not provided|Retinitis pigmentosa 19|Retinal dystrophy|Autosomal recessive retinitis pigmentosa|maculopathy|Stargardt disease 1	Pathogenic(Last reviewed: Oct 23, 2020)	criteria provided, multiple submitters, no conflicts	VCV000099419	1	94473278	1	94007722	99419	105308	rs61751389	NC_000001.11:94007721:C:
NM_000350.3(ABCA4):c.5907CCT[3] (p.Leu1971dup)	ABCA4		Stargardt disease	Pathogenic(Last reviewed: Jan 9, 2020)	criteria provided, single submitter	VCV000813142	1	94473282 - 94473283	1	94007726 - 94007727	813142	801310		NC_000001.11:94007726:AGGAGG:AGGAGGAGG
NM_000350.3(ABCA4):c.5912T>G (p.Leu1971Arg)	ABCA4	L1971R	not provided|Stargardt disease	Pathogenic(Last reviewed: May 1, 1998)	no assertion criteria provided	VCV000007893	1	94473283	1	94007727	7893	22932	rs61753034	NC_000001.11:94007726:A:C
NM_000350.3(ABCA4):c.5909T>C (p.Leu1970Pro)	ABCA4	L1970P	Stargardt disease 1	Likely pathogenic(Last reviewed: Jan 1, 2016)	criteria provided, single submitter	VCV000236141	1	94473286	1	94007730	236141	237640	rs886044756	NC_000001.11:94007729:A:G
NM_000350.3(ABCA4):c.5908C>T (p.Leu1970Phe)	ABCA4	L1970F	not specified|not provided|Retinal dystrophy|Stargardt disease 1|Vitreoretinopathy|ABCA4-Related Disorders|Stargardt disease	Conflicting interpretations of pathogenicity(Last reviewed: Nov 26, 2020)	criteria provided, conflicting interpretations	VCV000007892	1	94473287	1	94007731	7892	22931	rs28938473	NC_000001.11:94007730:G:A
NM_000350.3(ABCA4):c.5898+5del	ABCA4		not provided	Likely pathogenic(Last reviewed: Dec 6, 2019)	criteria provided, single submitter	VCV000841914	1	94473786	1	94008230	841914	851323		NC_000001.11:94008229:CCC:CC
NM_000350.3(ABCA4):c.5898+2T>C	ABCA4		not provided	Pathogenic(Last reviewed: Jul 15, 2020)	criteria provided, single submitter	VCV001073490	1	94473789	1	94008233	1073490	1058838		NC_000001.11:94008232:A:G
NM_000350.3(ABCA4):c.5898+1G>A	ABCA4		not provided|Retinal dystrophy	Pathogenic(Last reviewed: Oct 3, 2020)	criteria provided, multiple submitters, no conflicts	VCV000377408	1	94473790	1	94008234	377408	365228	rs61750638	NC_000001.11:94008233:C:T
NM_000350.2(ABCA4):c.[5512C>G;5882G>A]	ABCA4	G1961E, H1838D	Stargardt disease	Pathogenic(Last reviewed: Dec 13, 2017)	no assertion criteria provided	VCV000635154	1|1	94473807	1|1	94008251	635154	22927|105269	rs1800553|rs62642562	NC_000001.11:94008250:C:T|NC_000001.11:94011333:G:C
NM_000350.2(ABCA4):c.5882G>A	ABCA4	G1961E	Age-related macular degeneration 2|Retinitis pigmentosa 19|Stargardt disease 1|Cone-rod dystrophy 3|none provided|Retinal dystrophy|Macular dystrophy|Stargardt disease 1|MACULAR DEGENERATION, AGE-RELATED, 2, SUSCEPTIBILITY TO|Retinitis pigmentosa 19|Cone-rod dystrophy 3|Joubert syndrome 5|not provided|ABCA4-Related Disorders|Stargardt disease|Inborn genetic diseases	Conflicting interpretations of pathogenicity(Last reviewed: Jun 1, 2021)	criteria provided, conflicting interpretations	VCV000007888	1	94473807	1	94008251	7888	22927	rs1800553	NC_000001.11:94008250:C:T
NM_000350.3(ABCA4):c.5881G>A (p.Gly1961Arg)	ABCA4	G1961R	Stargardt disease 1|ABCA4-Related Disorders|not provided	Pathogenic/Likely pathogenic(Last reviewed: Oct 20, 2020)	criteria provided, multiple submitters, no conflicts	VCV000236140	1	94473808	1	94008252	236140	237641	rs142253670	NC_000001.11:94008251:C:T
NM_000350.3(ABCA4):c.5844A>G (p.Pro1948=)	ABCA4		ABCA4-Related Disorders|Stargardt Disease, Recessive|Cone-Rod Dystrophy, Recessive|not provided|Retinitis Pigmentosa, Recessive|Age-related macular degeneration 2|Retinitis pigmentosa 19|Cone-rod dystrophy 3|Macular degeneration|not specified|none provided|Stargardt disease 1	Benign/Likely benign(Last reviewed: Jul 14, 2021)	criteria provided, multiple submitters, no conflicts	VCV000136234	1	94473845	1	94008289	136234	139937	rs2275029	NC_000001.11:94008288:T:C
NM_000350.3(ABCA4):c.5843C>T (p.Pro1948Leu)	ABCA4	P1948L	not provided|not specified|ABCA4-Related Disorders|Stargardt Disease, Recessive|Macular degeneration|Age-related macular degeneration 2|Cone-Rod Dystrophy, Recessive|Retinitis Pigmentosa, Recessive	Conflicting interpretations of pathogenicity(Last reviewed: Mar 21, 2020)	criteria provided, conflicting interpretations	VCV000099413	1	94473846	1	94008290	99413	105302	rs56142141	NC_000001.11:94008289:G:A
NM_000350.3(ABCA4):c.5836-2A>G	ABCA4		not provided	Pathogenic(Last reviewed: Sep 11, 2020)	criteria provided, single submitter	VCV001073004	1	94473855	1	94008299	1073004	1058839		NC_000001.11:94008298:T:C
NM_000350.3(ABCA4):c.5836-11G>A	ABCA4		not specified|not provided|ABCA4-Related Disorders|Stargardt Disease, Recessive|Cone-Rod Dystrophy, Recessive|Retinitis Pigmentosa, Recessive|Age-related macular degeneration 2|Retinitis pigmentosa 19|Cone-rod dystrophy 3|Macular degeneration|Stargardt disease 1	Benign/Likely benign(Last reviewed: Jul 14, 2021)	criteria provided, multiple submitters, no conflicts	VCV000099408	1	94473864	1	94008308	99408	105297	rs1800739	NC_000001.11:94008307:C:T
NM_000350.3(ABCA4):c.5836-43C>A	ABCA4		Cone-rod dystrophy 3|Retinitis pigmentosa 19|not provided|not specified|Stargardt disease 1|Age-related macular degeneration 2	Benign(Last reviewed: Jul 14, 2021)	criteria provided, multiple submitters, no conflicts	VCV000255925	1	94473896	1	94008340	255925	250030	rs2275031	NC_000001.11:94008339:G:T
NM_000350.3(ABCA4):c.5828T>C (p.Leu1943Pro)	ABCA4	L1943P	not provided|Stargardt disease 1	Conflicting interpretations of pathogenicity(Last reviewed: Feb 7, 2020)	criteria provided, conflicting interpretations	VCV000236139	1	94474314	1	94008758	236139	237642	rs886044755	NC_000001.11:94008757:A:G
NM_000350.3(ABCA4):c.5819T>C (p.Leu1940Pro)	ABCA4	L1940P	Stargardt disease 1|not provided|Stargardt disease|Cone-rod dystrophy 3	Pathogenic/Likely pathogenic(Last reviewed: Jan 27, 2020)	criteria provided, multiple submitters, no conflicts	VCV000007911	1	94474323	1	94008767	7911	22950	rs61753033	NC_000001.11:94008766:A:G
NM_000350.3(ABCA4):c.5814A>G (p.Leu1938=)	ABCA4		not provided|ABCA4-Related Disorders|Stargardt Disease, Recessive|Cone-Rod Dystrophy, Recessive|Retinitis Pigmentosa, Recessive|not specified|Age-related macular degeneration 2|Retinitis pigmentosa 19|Cone-rod dystrophy 3|Macular degeneration|none provided|Stargardt disease 1	Benign/Likely benign(Last reviewed: Jul 14, 2021)	criteria provided, multiple submitters, no conflicts	VCV000099407	1	94474328	1	94008772	99407	105296	rs4147857	NC_000001.11:94008771:T:C
NM_000350.3(ABCA4):c.5774G>T (p.Arg1925Ile)	ABCA4	R1925I	Stargardt disease|not provided	Conflicting interpretations of pathogenicity(Last reviewed: Nov 1, 2020)	criteria provided, conflicting interpretations	VCV000806159	1	94474368	1	94008812	806159	794733	rs1208195953	NC_000001.11:94008811:C:A
NM_000350.3(ABCA4):c.5762_5763del (p.Val1921fs)	ABCA4	V1921fs	Stargardt disease 1	Likely pathogenic(Last reviewed: Jan 30, 2021)	criteria provided, single submitter	VCV001048158	1	94474379 - 94474380	1	94008823 - 94008824	1048158	1036058		NC_000001.11:94008822:CACA:CA
NM_000350.3(ABCA4):c.5715-25A>C	ABCA4		Age-related macular degeneration 2|Cone-rod dystrophy 3|Stargardt disease 1|Retinitis pigmentosa 19|not provided|not specified	Benign(Last reviewed: Jul 14, 2021)	criteria provided, multiple submitters, no conflicts	VCV000099404	1	94474452	1	94008896	99404	105293	rs4147856	NC_000001.11:94008895:T:G
NM_000350.3(ABCA4):c.5714+5G>A	ABCA4		Stargardt disease 1|Retinal dystrophy|Age-related macular degeneration 2|Cone-rod dystrophy 3|Stargardt disease|Retinitis pigmentosa 19|Stargardt disease|Cone-rod dystrophy|ABCA4-Related Disorders|not provided	Pathogenic/Likely pathogenic(Last reviewed: Apr 8, 2021)	criteria provided, multiple submitters, no conflicts	VCV000099403	1	94476351	1	94010795	99403	105292	rs61751407	NC_000001.11:94010794:C:T
NM_000350.3(ABCA4):c.5714+4C>T	ABCA4		not provided|Stargardt disease 1	Uncertain significance(Last reviewed: Sep 12, 2020)	criteria provided, multiple submitters, no conflicts	VCV000236138	1	94476352	1	94010796	236138	237643	rs376586802	NC_000001.11:94010795:G:A
NM_000350.3(ABCA4):c.5714+1G>T	ABCA4		Stargardt disease 1|not provided	Pathogenic/Likely pathogenic(Last reviewed: Jun 1, 2021)	criteria provided, multiple submitters, no conflicts	VCV000801506	1	94476355	1	94010799	801506	790005	rs1232476760	NC_000001.11:94010798:C:A
NM_000350.3(ABCA4):c.5712A>G (p.Gln1904=)	ABCA4		Cone-Rod Dystrophy, Recessive|ABCA4-Related Disorders|Stargardt Disease, Recessive|Retinitis Pigmentosa, Recessive|not provided|Macular degeneration	Conflicting interpretations of pathogenicity(Last reviewed: Dec 31, 2019)	criteria provided, conflicting interpretations	VCV000298225	1	94476358	1	94010802	298225	283260	rs191506332	NC_000001.11:94010801:T:C
NM_000350.3(ABCA4):c.5690_5704del (p.Gln1897_Phe1901del)	ABCA4		Stargardt disease 1	Likely pathogenic(Last reviewed: Jan 30, 2021)	criteria provided, single submitter	VCV001048174	1	94476366 - 94476380	1	94010810 - 94010824	1048174	1036059		NC_000001.11:94010809:GGAAGAAGTGGCGCTGGA:GGA
NM_000350.3(ABCA4):c.5693G>A (p.Arg1898His)	ABCA4	R1898H	not provided|Inborn genetic diseases|Retinal dystrophy|Age-related macular degeneration 2|Stargardt disease|ABCA4-Related Disorders|Retinitis pigmentosa|Stargardt disease 1	Conflicting interpretations of pathogenicity(Last reviewed: Jan 23, 2021)	criteria provided, conflicting interpretations	VCV000099398	1	94476377	1	94010821	99398	105287	rs1800552	NC_000001.11:94010820:C:T
NM_000350.3(ABCA4):c.5692C>T (p.Arg1898Cys)	ABCA4	R1898C	not provided	Uncertain significance(Last reviewed: Nov 1, 2020)	criteria provided, multiple submitters, no conflicts	VCV001013243	1	94476378	1	94010822	1013243	1000225		NC_000001.11:94010821:G:A
NM_000350.3(ABCA4):c.5691G>T (p.Gln1897His)	ABCA4	Q1897H	not provided|Stargardt disease 1	Conflicting interpretations of pathogenicity(Last reviewed: Jan 30, 2021)	criteria provided, conflicting interpretations	VCV001000328	1	94476379	1	94010823	1000328	987772		NC_000001.11:94010822:C:A
NM_000350.3(ABCA4):c.5687T>A (p.Val1896Asp)	ABCA4	V1896D	not provided	Uncertain significance(Last reviewed: Nov 23, 2019)	criteria provided, single submitter	VCV000099397	1	94476383	1	94010827	99397	105286	rs61750636	NC_000001.11:94010826:A:T
NM_000350.3(ABCA4):c.5682G>C (p.Leu1894=)	ABCA4		not provided|ABCA4-Related Disorders|Stargardt Disease, Recessive|Cone-Rod Dystrophy, Recessive|Retinitis Pigmentosa, Recessive|Age-related macular degeneration 2|Retinitis pigmentosa 19|Cone-rod dystrophy 3|Macular degeneration|Stargardt disease 1|none provided|not specified	Benign/Likely benign(Last reviewed: Jul 14, 2021)	criteria provided, multiple submitters, no conflicts	VCV000099396	1	94476388	1	94010832	99396	105285	rs1801574	NC_000001.11:94010831:C:G
NM_000350.3(ABCA4):c.5656G>A (p.Gly1886Arg)	ABCA4	G1886R	Stargardt disease 1	Likely pathogenic(Last reviewed: Jan 1, 2016)	criteria provided, single submitter	VCV000236137	1	94476414	1	94010858	236137	237644	rs886044754	NC_000001.11:94010857:C:T
NM_000350.3(ABCA4):c.5642C>T (p.Ala1881Val)	ABCA4	A1881V	not provided|ABCA4-Related Disorders	Conflicting interpretations of pathogenicity(Last reviewed: Oct 23, 2020)	criteria provided, conflicting interpretations	VCV000853893	1	94476428	1	94010872	853893	824455		NC_000001.11:94010871:G:A
NM_000350.3(ABCA4):c.5610C>A (p.Phe1870Leu)	ABCA4	F1870L	Macular degeneration|Cone-Rod Dystrophy, Recessive|Retinitis Pigmentosa, Recessive|ABCA4-Related Disorders|Stargardt Disease, Recessive	Uncertain significance(Last reviewed: Jan 12, 2018)	criteria provided, single submitter	VCV000298226	1	94476460	1	94010904	298226	283261	rs886046560	NC_000001.11:94010903:G:T
NM_000350.3(ABCA4):c.5606C>T (p.Pro1869Leu)	ABCA4	P1869L	not provided|Stargardt disease 1	Conflicting interpretations of pathogenicity(Last reviewed: Feb 26, 2020)	criteria provided, conflicting interpretations	VCV000236136	1	94476464	1	94010908	236136	237645	rs376925793	NC_000001.11:94010907:G:A
NM_000350.3(ABCA4):c.[5603A>T;5714+5G>A]	ABCA4	N1868I	Stargardt disease 1	Likely pathogenic(Last reviewed: Jan 30, 2021)	criteria provided, single submitter	VCV001048131	1|1	94476467	1|1	94010911	1048131	105279|105292	rs1801466|rs61751407	NC_000001.11:94010910:T:A|NC_000001.11:94010794:C:T
NM_000350.3(ABCA4):c.5603A>T (p.Asn1868Ile)	ABCA4	N1868I	not provided|Stargardt disease 1|not specified|Age-related macular degeneration 2|Cone-rod dystrophy 3|Stargardt disease|ABCA4-Related Disorders|Stargardt Disease, Recessive|Cone-Rod Dystrophy, Recessive|Retinitis Pigmentosa, Recessive|Macular degeneration	Conflicting interpretations of pathogenicity(Last reviewed: Jan 30, 2021)	criteria provided, conflicting interpretations	VCV000099390	1	94476467	1	94010911	99390	105279	rs1801466	NC_000001.11:94010910:T:A
NM_000350.3(ABCA4):c.5585-70C>T	ABCA4		Age-related macular degeneration 2|not provided|Retinitis pigmentosa 19|Cone-rod dystrophy 3|Stargardt disease 1	Benign(Last reviewed: Jul 14, 2021)	criteria provided, single submitter	VCV000099389	1	94476555	1	94010999	99389	105278	rs537831	NC_000001.11:94010998:G:A
NM_000350.3(ABCA4):c.5584+6T>C	ABCA4		Stargardt disease|not provided|Stargardt disease 1	Pathogenic(Last reviewed: Nov 1, 2018)	criteria provided, single submitter	VCV000099385	1	94476812	1	94011256	99385	105274	rs61750633	NC_000001.11:94011255:A:G
NM_000350.3(ABCA4):c.5572T>A (p.Tyr1858Asn)	ABCA4	Y1858N	not provided	Conflicting interpretations of pathogenicity(Last reviewed: Jun 16, 2020)	criteria provided, conflicting interpretations	VCV000377406	1	94476830	1	94011274	377406	365522	rs371489809	NC_000001.11:94011273:A:T
NM_000350.3(ABCA4):c.5558C>A (p.Ala1853Asp)	ABCA4	A1853D	Stargardt disease 1	Likely pathogenic(Last reviewed: Jan 1, 2016)	criteria provided, single submitter	VCV000236135	1	94476844	1	94011288	236135	237646	rs886044753	NC_000001.11:94011287:G:T
NM_000350.3(ABCA4):c.5549T>C (p.Leu1850Pro)	ABCA4	L1850P	Stargardt disease 1|not provided	Pathogenic/Likely pathogenic(Last reviewed: Jun 20, 2020)	criteria provided, multiple submitters, no conflicts	VCV000197055	1	94476853	1	94011297	197055	194216	rs377311148	NC_000001.11:94011296:A:G
NM_000350.3(ABCA4):c.5537T>C (p.Ile1846Thr)	ABCA4	I1846T	not provided	Pathogenic(Last reviewed: Sep 11, 2020)	criteria provided, single submitter	VCV000099383	1	94476865	1	94011309	99383	105272	rs61750575	NC_000001.11:94011308:A:G
NM_000350.3(ABCA4):c.5530G>T (p.Gly1844Cys)	ABCA4	G1844C	Stargardt disease 1	Uncertain significance(Last reviewed: Apr 8, 2021)	criteria provided, single submitter	VCV001065669	1	94476872	1	94011316	1065669	1054024		NC_000001.11:94011315:C:A
NM_000350.3(ABCA4):c.5527C>T (p.Arg1843Trp)	ABCA4	R1843W	not provided	Conflicting interpretations of pathogenicity(Last reviewed: Sep 25, 2020)	criteria provided, conflicting interpretations	VCV000099382	1	94476875	1	94011319	99382	105271	rs62642576	NC_000001.11:94011318:G:A
NM_000350.3(ABCA4):c.5516T>C (p.Phe1839Ser)	ABCA4	F1839S	Stargardt disease 1	Likely pathogenic(Last reviewed: Jan 1, 2015)	no assertion criteria provided	VCV000438103	1	94476886	1	94011330	438103	431615	rs1297857869	NC_000001.11:94011329:A:G
NM_000350.3(ABCA4):c.5513A>G (p.His1838Arg)	ABCA4	H1838R	Stargardt disease 1	Likely pathogenic(Last reviewed: Jan 1, 2016)	criteria provided, single submitter	VCV000236134	1	94476889	1	94011333	236134	237647	rs886044752	NC_000001.11:94011332:T:C
NM_000350.3(ABCA4):c.5512C>A (p.His1838Asn)	ABCA4	H1838N	Stargardt disease 1	Likely pathogenic(Last reviewed: Jan 1, 2016)	criteria provided, single submitter	VCV000236133	1	94476890	1	94011334	236133	237648	rs62642562	NC_000001.11:94011333:G:T
NM_000350.3(ABCA4):c.5512C>G (p.His1838Asp)	ABCA4	H1838D	not provided|Stargardt disease 1	Likely pathogenic(Last reviewed: Jun 17, 2021)	criteria provided, multiple submitters, no conflicts	VCV000099380	1	94476890	1	94011334	99380	105269	rs62642562	NC_000001.11:94011333:G:C
NM_000350.3(ABCA4):c.5478C>T (p.Asn1826=)	ABCA4		Stargardt disease 1	Uncertain significance(Last reviewed: Jan 1, 2016)	criteria provided, single submitter	VCV000236132	1	94476924	1	94011368	236132	237649	rs762632312	NC_000001.11:94011367:G:A
NM_000350.3(ABCA4):c.5463G>A (p.Thr1821=)	ABCA4		not provided|Stargardt disease 1	Uncertain significance(Last reviewed: Mar 16, 2020)	criteria provided, single submitter	VCV000438102	1	94476939	1	94011383	438102	431616	rs367857935	NC_000001.11:94011382:C:T
NM_000350.3(ABCA4):c.5461-1G>T	ABCA4		not provided|Stargardt disease 1	Pathogenic/Likely pathogenic(Last reviewed: Apr 8, 2021)	criteria provided, multiple submitters, no conflicts	VCV001065650	1	94476942	1	94011386	1065650	1054025		NC_000001.11:94011385:C:A
NM_000350.3(ABCA4):c.5461-6T>C	ABCA4		Stargardt disease 1	Likely pathogenic(Last reviewed: Jan 30, 2021)	criteria provided, single submitter	VCV001048136	1	94476947	1	94011391	1048136	1036060		NC_000001.11:94011390:A:G
NM_000350.3(ABCA4):c.[5461-10T>C;5603A>T]	ABCA4	N1868I	Stargardt disease 1	Likely pathogenic(Last reviewed: Jan 30, 2021)	criteria provided, single submitter	VCV001048134	1|1	94476951	1|1	94011395	1048134	98777|105279	rs1800728|rs1801466	NC_000001.11:94011394:A:G|NC_000001.11:94010910:T:A
NM_000350.3(ABCA4):c.5461-10T>C	ABCA4		Macular dystrophy|Benign concentric annular macular dystrophy|Cone-rod dystrophy 3|Retinitis pigmentosa 19|Stargardt disease|not specified|Age-related macular degeneration 2|Retinitis pigmentosa|Retinal dystrophy|Retinitis pigmentosa 19|Stargardt disease 1|Cone-rod dystrophy 3|Age-related macular degeneration 2|Stargardt disease 1|not provided	Pathogenic/Likely pathogenic(Last reviewed: Apr 8, 2021)	criteria provided, multiple submitters, no conflicts	VCV000092870	1	94476951	1	94011395	92870	98777	rs1800728	NC_000001.11:94011394:A:G
NM_000350.3(ABCA4):c.5460+6C>T	ABCA4		Cone-Rod Dystrophy, Recessive|Retinitis Pigmentosa, Recessive|ABCA4-Related Disorders|Stargardt Disease, Recessive|Macular degeneration	Uncertain significance(Last reviewed: Jan 12, 2018)	criteria provided, single submitter	VCV000298227	1	94480093	1	94014537	298227	283399	rs886046561	NC_000001.11:94014536:G:A
NM_000350.3(ABCA4):c.5460+1G>T	ABCA4		Retinal dystrophy|not provided	Pathogenic/Likely pathogenic(Last reviewed: Sep 28, 2020)	criteria provided, multiple submitters, no conflicts	VCV000867161	1	94480098	1	94014542	867161	857145		NC_000001.11:94014541:C:A
NM_000350.3(ABCA4):c.5460+1G>A	ABCA4		not provided|Retinitis pigmentosa|Autosomal recessive retinitis pigmentosa|Stargardt disease	Pathogenic(Last reviewed: Mar 15, 2019)	criteria provided, single submitter	VCV000099375	1	94480098	1	94014542	99375	105264	rs61753030	NC_000001.11:94014541:C:T
NM_000350.3(ABCA4):c.5459G>C (p.Arg1820Pro)	ABCA4	R1820P	not provided	Uncertain significance(Last reviewed: Jul 10, 2020)	criteria provided, single submitter	VCV000099374	1	94480100	1	94014544	99374	105263	rs62646875	NC_000001.11:94014543:C:G
NM_000350.3(ABCA4):c.5413A>G (p.Asn1805Asp)	ABCA4	N1805D	not provided|Age-related macular degeneration 2|Retinal dystrophy|Stargardt disease 1	Conflicting interpretations of pathogenicity(Last reviewed: Jan 30, 2021)	criteria provided, conflicting interpretations	VCV000099373	1	94480146	1	94014590	99373	105262	rs61753029	NC_000001.11:94014589:T:C
NM_000350.3(ABCA4):c.5406C>T (p.Ile1802=)	ABCA4		Macular degeneration|Cone-Rod Dystrophy, Recessive|ABCA4-Related Disorders|Stargardt Disease, Recessive|Retinitis Pigmentosa, Recessive	Uncertain significance(Last reviewed: Jan 13, 2018)	criteria provided, single submitter	VCV000298228	1	94480153	1	94014597	298228	281973	rs202199507	NC_000001.11:94014596:G:A
NM_000350.3(ABCA4):c.5381C>A (p.Ala1794Asp)	ABCA4	A1794D	Stargardt disease 1|Retinal dystrophy|not provided	Pathogenic/Likely pathogenic(Last reviewed: Jan 30, 2021)	criteria provided, multiple submitters, no conflicts	VCV000099371	1	94480178	1	94014622	99371	105260	rs61751406	NC_000001.11:94014621:G:T
NM_000350.3(ABCA4):c.5380G>C (p.Ala1794Pro)	ABCA4	A1794P	Stargardt disease|not provided	Pathogenic/Likely pathogenic(Last reviewed: Feb 1, 2021)	criteria provided, multiple submitters, no conflicts	VCV000812197	1	94480179	1	94014623	812197	800452	rs1571252997	NC_000001.11:94014622:C:G
NM_000350.3(ABCA4):c.5377G>A (p.Val1793Met)	ABCA4	V1793M	Stargardt disease 1	Likely pathogenic(Last reviewed: Jan 30, 2021)	criteria provided, single submitter	VCV001048142	1	94480182	1	94014626	1048142	1036061		NC_000001.11:94014625:C:T
NM_000350.3(ABCA4):c.5363C>T (p.Pro1788Leu)	ABCA4	P1788L	Stargardt disease 1	Likely pathogenic(Last reviewed: Jan 1, 2016)	criteria provided, single submitter	VCV000236130	1	94480196	1	94014640	236130	237650	rs886044751	NC_000001.11:94014639:G:A
NM_000350.3(ABCA4):c.5351T>G (p.Leu1784Arg)	ABCA4	L1784R	Stargardt disease	Pathogenic(Last reviewed: Jun 23, 2019)	no assertion criteria provided	VCV000812198	1	94480208	1	94014652	812198	800453	rs746252741	NC_000001.11:94014651:A:C
NM_000350.3(ABCA4):c.5338C>G (p.Pro1780Ala)	ABCA4	P1780A	Retinal dystrophy|not provided|Stargardt disease 1|ABCA4-Related Disorders	Conflicting interpretations of pathogenicity(Last reviewed: Oct 4, 2020)	criteria provided, conflicting interpretations	VCV000007912	1	94480221	1	94014665	7912	22951	rs121909207	NC_000001.11:94014664:G:C
NM_000350.3(ABCA4):c.5329A>T (p.Met1777Leu)	ABCA4	M1777L	Stargardt disease 1|not provided|Isolated macular dystrophy	Conflicting interpretations of pathogenicity(Last reviewed: Jan 30, 2021)	criteria provided, conflicting interpretations	VCV000813140	1	94480230	1	94014674	813140	801311		NC_000001.11:94014673:T:A
NM_000350.3(ABCA4):c.5327C>T (p.Pro1776Leu)	ABCA4	P1776L	not provided	Pathogenic/Likely pathogenic(Last reviewed: Jul 4, 2019)	criteria provided, multiple submitters, no conflicts	VCV000431947	1	94480232	1	94014676	431947	425388	rs1553187939	NC_000001.11:94014675:G:A
NM_000350.3(ABCA4):c.5324T>A (p.Ile1775Asn)	ABCA4	I1775N	not provided	Uncertain significance(Last reviewed: Mar 24, 2020)	criteria provided, single submitter	VCV001040597	1	94480235	1	94014679	1040597	1023523		NC_000001.11:94014678:A:T
NM_000350.3(ABCA4):c.5318C>A (p.Ala1773Glu)	ABCA4	A1773E	not provided	Likely pathogenic(Last reviewed: Oct 8, 2020)	criteria provided, single submitter	VCV000940353	1	94480241	1	94014685	940353	930674		NC_000001.11:94014684:G:T
NM_000350.3(ABCA4):c.5318C>T (p.Ala1773Val)	ABCA4	A1773V	Retinal dystrophy|not provided|Stargardt disease|Stargardt disease 1	Pathogenic/Likely pathogenic(Last reviewed: Feb 1, 2021)	criteria provided, multiple submitters, no conflicts	VCV000236129	1	94480241	1	94014685	236129	237651	rs760549861	NC_000001.11:94014684:G:A
NM_000350.3(ABCA4):c.5316G>A (p.Trp1772Ter)	ABCA4	W1772*	Retinal dystrophy|Stargardt disease|Stargardt disease 1|not provided	Pathogenic/Likely pathogenic(Last reviewed: Jan 30, 2021)	criteria provided, multiple submitters, no conflicts	VCV000099367	1	94480243	1	94014687	99367	105256	rs61750571	NC_000001.11:94014686:C:T
NM_000350.3(ABCA4):c.5312+3A>T	ABCA4		ABCA4-Related Disorders	Uncertain significance(Last reviewed: Oct 18, 2017)	criteria provided, single submitter	VCV000632118	1	94481292	1	94015736	632118	620729	rs767451031	NC_000001.11:94015735:T:A
NM_000350.3(ABCA4):c.5312+1G>A	ABCA4		not provided|Cone-rod degeneration|Age-related macular degeneration 2|Stargardt disease 1|Retinal dystrophy	Pathogenic(Last reviewed: Jun 2, 2020)	criteria provided, multiple submitters, no conflicts	VCV000236128	1	94481294	1	94015738	236128	237652	rs886044750	NC_000001.11:94015737:C:T
NM_000350.3(ABCA4):c.5311G>A (p.Gly1771Arg)	ABCA4	G1771R	Stargardt disease 1|not provided	Conflicting interpretations of pathogenicity(Last reviewed: Jan 30, 2021)	criteria provided, conflicting interpretations	VCV001048172	1	94481296	1	94015740	1048172	1036062		NC_000001.11:94015739:C:T
NM_000350.3(ABCA4):c.5308T>G (p.Tyr1770Asp)	ABCA4	Y1770D	Retinal dystrophy|not provided	Uncertain significance(Last reviewed: Jul 15, 2020)	criteria provided, multiple submitters, no conflicts	VCV000866504	1	94481299	1	94015743	866504	856055		NC_000001.11:94015742:A:C
NM_000350.3(ABCA4):c.5289del (p.Val1764fs)	ABCA4	V1764fs	not provided|Retinal dystrophy	Pathogenic/Likely pathogenic(Last reviewed: Sep 9, 2020)	criteria provided, multiple submitters, no conflicts	VCV000502651	1	94481318	1	94015762	502651	494074	rs1553188071	NC_000001.11:94015761:AA:A
NM_000350.3(ABCA4):c.5281_5289del (p.Pro1761_Leu1763del)	ABCA4		not provided	Uncertain significance(Last reviewed: Nov 27, 2019)	criteria provided, single submitter	VCV000099364	1	94481318 - 94481326	1	94015762 - 94015770	99364	105253	rs61753027	NC_000001.11:94015761:AAGGGCAGGAAGG:AAGG
NM_000350.3(ABCA4):c.5288T>C (p.Leu1763Pro)	ABCA4	L1763P	not provided|Stargardt disease 1	Likely pathogenic(Last reviewed: Jan 1, 2016)	criteria provided, single submitter	VCV000099365	1	94481319	1	94015763	99365	105254	rs61753028	NC_000001.11:94015762:A:G
NM_000350.3(ABCA4):c.5285C>A (p.Ala1762Asp)	ABCA4	A1762D	Cone-rod dystrophy 3|Stargardt disease 1	Pathogenic(Last reviewed: Jul 1, 2008)	no assertion criteria provided	VCV000007909	1	94481322	1	94015766	7909	22948	rs121909206	NC_000001.11:94015765:G:T
NM_000350.3(ABCA4):c.5242G>A (p.Gly1748Arg)	ABCA4	G1748R	not provided	Uncertain significance(Last reviewed: Nov 20, 2019)	criteria provided, single submitter	VCV000099361	1	94481365	1	94015809	99361	105250	rs61753025	NC_000001.11:94015808:C:T
NM_000350.3(ABCA4):c.5222_5232del (p.Leu1741fs)	ABCA4	L1741fs	Retinal dystrophy|not provided	Pathogenic(Last reviewed: Jan 20, 2020)	criteria provided, multiple submitters, no conflicts	VCV000099359	1	94481375 - 94481385	1	94015819 - 94015829	99359	105248	rs61750569	NC_000001.11:94015818:GCCCACCACCAGCCCA:GCCCA
NM_000350.3(ABCA4):c.5197-4C>T	ABCA4		Macular degeneration|Cone-Rod Dystrophy, Recessive|ABCA4-Related Disorders|Stargardt Disease, Recessive|Retinitis Pigmentosa, Recessive	Uncertain significance(Last reviewed: Jan 13, 2018)	criteria provided, single submitter	VCV000298229	1	94481414	1	94015858	298229	283400	rs758825834	NC_000001.11:94015857:G:A
NM_000350.3(ABCA4):c.5196+1159G>A	ABCA4		not specified|none provided|Stargardt disease 1	Benign/Likely benign(Last reviewed: Nov 4, 2019)	criteria provided, multiple submitters, no conflicts	VCV000516808	1	94483979	1	94018423	516808	498850	rs80110715	NC_000001.11:94018422:C:T
NM_000350.3(ABCA4):c.5196+1137G>A	ABCA4		not provided|Stargardt disease 1|Stargardt disease|Retinitis pigmentosa 19|Retinal dystrophy|Macular dystrophy	Pathogenic/Likely pathogenic(Last reviewed: Oct 18, 2020)	criteria provided, multiple submitters, no conflicts	VCV000438100	1	94484001	1	94018445	438100	431618	rs778234759	NC_000001.11:94018444:C:T
NM_000350.3(ABCA4):c.5196+1136C>A	ABCA4		Retinal dystrophy|not specified|Stargardt disease 1	Conflicting interpretations of pathogenicity(Last reviewed: Aug 2, 2019)	criteria provided, conflicting interpretations	VCV000516809	1	94484002	1	94018446	516809	498604	rs114147805	NC_000001.11:94018445:G:T
NM_000350.3(ABCA4):c.5196+1056A>G	ABCA4		Retinal dystrophy|not provided|Stargardt disease 1	Conflicting interpretations of pathogenicity(Last reviewed: Jan 30, 2021)	criteria provided, conflicting interpretations	VCV000236127	1	94484082	1	94018526	236127	237653	rs886044749	NC_000001.11:94018525:T:C
NM_000350.3(ABCA4):c.5196+1013A>G	ABCA4		Stargardt disease 1	Uncertain significance(Last reviewed: Jan 1, 2016)	criteria provided, single submitter	VCV000236126	1	94484125	1	94018569	236126	237654	rs886044748	NC_000001.11:94018568:T:C
NM_000350.3(ABCA4):c.5196+2T>C	ABCA4		Stargardt disease 1|Retinal dystrophy|not provided	Pathogenic/Likely pathogenic(Last reviewed: Jan 30, 2021)	criteria provided, multiple submitters, no conflicts	VCV000099355	1	94485136	1	94019580	99355	105244	rs61751405	NC_000001.11:94019579:A:G
NM_000350.3(ABCA4):c.5196+1G>A	ABCA4		not provided|Retinal dystrophy|maculopathy|Stargardt disease 1|Age-related macular degeneration 2	Pathogenic(Last reviewed: Apr 8, 2021)	criteria provided, multiple submitters, no conflicts	VCV000099351	1	94485137	1	94019581	99351	105240	rs61751377	NC_000001.11:94019580:C:T
NM_000350.3(ABCA4):c.5189G>A (p.Trp1730Ter)	ABCA4	W1730*	Retinal dystrophy|Stargardt disease 1|Stargardt disease	Pathogenic/Likely pathogenic(Last reviewed: Aug 6, 2018)	criteria provided, multiple submitters, no conflicts	VCV000236125	1	94485145	1	94019589	236125	237655	rs886044747	NC_000001.11:94019588:C:T
NM_000350.3(ABCA4):c.5186T>C (p.Leu1729Pro)	ABCA4	L1729P	not provided|Retinal dystrophy	Pathogenic(Last reviewed: Oct 9, 2020)	criteria provided, multiple submitters, no conflicts	VCV000099350	1	94485148	1	94019592	99350	105239	rs61750567	NC_000001.11:94019591:A:G
NM_000350.3(ABCA4):c.5172G>A (p.Trp1724Ter)	ABCA4	W1724*	Stargardt disease 1|ABCA4-Related Disorders|not provided	Pathogenic/Likely pathogenic(Last reviewed: Jan 30, 2021)	criteria provided, multiple submitters, no conflicts	VCV000634547	1	94485162	1	94019606	634547	622315	rs1557767754	NC_000001.11:94019605:C:T
NM_000350.3(ABCA4):c.5169C>G (p.Tyr1723Ter)	ABCA4	Y1723*	not provided|Stargardt disease	Pathogenic(Last reviewed: Sep 11, 2020)	criteria provided, single submitter	VCV000812200	1	94485165	1	94019609	812200	800455	rs1437993640	NC_000001.11:94019608:G:C
NM_000350.3(ABCA4):c.5161_5162del (p.Thr1721fs)	ABCA4	T1721fs	Stargardt disease 1|Retinal dystrophy|not provided	Pathogenic(Last reviewed: Jan 12, 2018)	criteria provided, multiple submitters, no conflicts	VCV000099349	1	94485172 - 94485173	1	94019616 - 94019617	99349	105238	rs61750566	NC_000001.11:94019615:GTG:G
NM_000350.3(ABCA4):c.5137C>A (p.Gln1713Lys)	ABCA4	Q1713K	Stargardt disease 1	Likely pathogenic(Last reviewed: Jan 1, 2016)	criteria provided, single submitter	VCV000236124	1	94485197	1	94019641	236124	237657	rs374343397	NC_000001.11:94019640:G:T
NM_000350.3(ABCA4):c.5121C>A (p.Asn1707Lys)	ABCA4	N1707K	Macular degeneration|Cone-Rod Dystrophy, Recessive|ABCA4-Related Disorders|Stargardt Disease, Recessive|Retinitis Pigmentosa, Recessive|not provided	Uncertain significance(Last reviewed: Oct 3, 2019)	criteria provided, multiple submitters, no conflicts	VCV000298230	1	94485213	1	94019657	298230	281332	rs886046562	NC_000001.11:94019656:G:T
NM_000350.3(ABCA4):c.5114G>A (p.Arg1705Gln)	ABCA4	R1705Q	not provided	Pathogenic(Last reviewed: Jul 15, 2020)	criteria provided, single submitter	VCV001071730	1	94485220	1	94019664	1071730	1058841		NC_000001.11:94019663:C:T
NM_000350.3(ABCA4):c.5114G>T (p.Arg1705Leu)	ABCA4	R1705L	not provided|Stargardt disease 1	Likely pathogenic(Last reviewed: Jan 1, 2016)	criteria provided, single submitter	VCV000099346	1	94485220	1	94019664	99346	105235	rs61753021	NC_000001.11:94019663:C:A
NM_000350.3(ABCA4):c.5113C>T (p.Arg1705Trp)	ABCA4	R1705W	not provided|Cone-rod dystrophy|ABCA4-Related Disorders|Retinal dystrophy	Conflicting interpretations of pathogenicity(Last reviewed: May 1, 2021)	criteria provided, conflicting interpretations	VCV000632119	1	94485221	1	94019665	632119	620017	rs771038310	NC_000001.11:94019664:G:A
NM_000350.3(ABCA4):c.5088C>G (p.Ser1696Arg)	ABCA4	S1696R	Stargardt disease 1	Likely pathogenic(Last reviewed: Jan 1, 2015)	no assertion criteria provided	VCV000438099	1	94485246	1	94019690	438099	431619	rs1435203678	NC_000001.11:94019689:G:C
NM_000350.3(ABCA4):c.5087G>A (p.Ser1696Asn)	ABCA4	S1696N	not provided|Stargardt disease 1	Likely pathogenic(Last reviewed: Nov 20, 2020)	criteria provided, multiple submitters, no conflicts	VCV000099344	1	94485247	1	94019691	99344	105233	rs61750564	NC_000001.11:94019690:C:T
NM_000350.3(ABCA4):c.5084C>A (p.Ala1695Asp)	ABCA4	A1695D	not provided	Uncertain significance(Last reviewed: Aug 4, 2020)	criteria provided, single submitter	VCV001019575	1	94485250	1	94019694	1019575	1003038		NC_000001.11:94019693:G:T
NM_000350.3(ABCA4):c.5077G>A (p.Val1693Ile)	ABCA4	V1693I	not provided|Retinal dystrophy	Conflicting interpretations of pathogenicity(Last reviewed: Oct 9, 2020)	criteria provided, conflicting interpretations	VCV000099343	1	94485257	1	94019701	99343	105232	rs61750563	NC_000001.11:94019700:C:T
NM_000350.3(ABCA4):c.5065T>C (p.Ser1689Pro)	ABCA4	S1689P	Stargardt disease 1|not provided	Likely pathogenic(Last reviewed: Jan 1, 2016)	criteria provided, single submitter	VCV000099342	1	94485269	1	94019713	99342	105231	rs61753020	NC_000001.11:94019712:A:G
NM_000350.3(ABCA4):c.5059del (p.Ile1687fs)	ABCA4	I1687fs	Stargardt disease	Pathogenic(Last reviewed: Jun 23, 2019)	no assertion criteria provided	VCV000812201	1	94485275	1	94019719	812201	800456	rs1571256775	NC_000001.11:94019718:T:
NM_000350.3(ABCA4):c.5044_5058del (p.Val1682_Val1686del)	ABCA4		not provided|Retinal dystrophy|Stargardt disease 1	Pathogenic(Last reviewed: Oct 23, 2020)	criteria provided, multiple submitters, no conflicts	VCV000099340	1	94485276 - 94485290	1	94019720 - 94019734	99340	105229	rs62646872	NC_000001.11:94019719:CACGCAGATGGCAACCAC:CAC
NM_000350.3(ABCA4):c.5056G>A (p.Val1686Met)	ABCA4	V1686M	not provided|Retinal dystrophy|ABCA4-Related Disorders|Stargardt disease 1	Conflicting interpretations of pathogenicity(Last reviewed: Mar 17, 2021)	criteria provided, conflicting interpretations	VCV000099341	1	94485278	1	94019722	99341	105230	rs61753019	NC_000001.11:94019721:C:T
NM_000350.3(ABCA4):c.5018+2T>C	ABCA4		Retinal dystrophy|not provided|Stargardt disease 1	Pathogenic/Likely pathogenic(Last reviewed: Jan 30, 2021)	criteria provided, multiple submitters, no conflicts	VCV000099338	1	94486794	1	94021238	99338	105227	rs61750562	NC_000001.11:94021237:A:G
NM_000350.3(ABCA4):c.5018+2T>A	ABCA4		not provided	Pathogenic(Last reviewed: Dec 1, 2017)	criteria provided, multiple submitters, no conflicts	VCV000099337	1	94486794	1	94021238	99337	105226	rs61750562	NC_000001.11:94021237:A:T
NM_000350.3(ABCA4):c.5012_5016del (p.Ile1671fs)	ABCA4	I1671fs	Stargardt disease 1	Pathogenic(Last reviewed: May 28, 2019)	criteria provided, single submitter	VCV000801507	1	94486798 - 94486802	1	94021242 - 94021246	801507	790006	rs1571257754	NC_000001.11:94021241:TGTAAT:T
NM_000350.3(ABCA4):c.4979C>T (p.Pro1660Leu)	ABCA4	P1660L	Stargardt disease|Stargardt disease 1	Likely pathogenic(Last reviewed: Jan 1, 2016)	criteria provided, single submitter	VCV000236123	1	94486835	1	94021279	236123	237658	rs886044746	NC_000001.11:94021278:G:A
NM_000350.3(ABCA4):c.4978C>T (p.Pro1660Ser)	ABCA4	P1660S	not provided|Stargardt disease 1	Likely pathogenic(Last reviewed: Jan 30, 2021)	criteria provided, multiple submitters, no conflicts	VCV001048159	1	94486836	1	94021280	1048159	1036063		NC_000001.11:94021279:G:A
NM_000350.3(ABCA4):c.4974C>G (p.Ser1658Arg)	ABCA4	S1658R	not provided	Uncertain significance(Last reviewed: Oct 8, 2020)	criteria provided, single submitter	VCV000950804	1	94486840	1	94021284	950804	922174		NC_000001.11:94021283:G:C
NM_000350.3(ABCA4):c.4958G>A (p.Gly1653Glu)	ABCA4	G1653E	Stargardt disease 1	Likely pathogenic(Last reviewed: Jan 30, 2021)	criteria provided, single submitter	VCV001048119	1	94486856	1	94021300	1048119	1036064		NC_000001.11:94021299:C:T
NM_000350.3(ABCA4):c.4945C>T (p.Pro1649Ser)	ABCA4	P1649S	Macular degeneration|none provided|Cone-Rod Dystrophy, Recessive|ABCA4-Related Disorders|Stargardt Disease, Recessive|Retinitis Pigmentosa, Recessive	Uncertain significance(Last reviewed: Nov 28, 2019)	criteria provided, multiple submitters, no conflicts	VCV000298231	1	94486869	1	94021313	298231	283402	rs886046563	NC_000001.11:94021312:G:A
NM_000350.3(ABCA4):c.4926C>G (p.Ser1642Arg)	ABCA4	S1642R	Stargardt disease 1|Retinal dystrophy|not specified|Retinitis pigmentosa|not provided	Conflicting interpretations of pathogenicity(Last reviewed: Oct 23, 2020)	criteria provided, conflicting interpretations	VCV000099332	1	94486888	1	94021332	99332	105221	rs61753017	NC_000001.11:94021331:G:C
NM_000350.3(ABCA4):c.4925G>T (p.Ser1642Ile)	ABCA4	S1642I	ABCA4-Related Disorders|Stargardt Disease, Recessive|Cone-Rod Dystrophy, Recessive|Retinitis Pigmentosa, Recessive|Macular degeneration|not provided|Retinal dystrophy	Conflicting interpretations of pathogenicity(Last reviewed: Nov 29, 2020)	criteria provided, conflicting interpretations	VCV000298232	1	94486889	1	94021333	298232	281340	rs114518437	NC_000001.11:94021332:C:A
NM_000350.3(ABCA4):c.4919G>A (p.Arg1640Gln)	ABCA4	R1640Q	Retinal dystrophy|not provided|Stargardt disease 1|Stargardt disease	Pathogenic/Likely pathogenic(Last reviewed: Jan 30, 2021)	criteria provided, multiple submitters, no conflicts	VCV000099331	1	94486895	1	94021339	99331	105220	rs61751403	NC_000001.11:94021338:C:T
NM_000350.3(ABCA4):c.4918C>T (p.Arg1640Trp)	ABCA4	R1640W	Stargardt disease|not provided|Retinal dystrophy|Leber congenital amaurosis|Stargardt disease 1	Pathogenic/Likely pathogenic, other(Last reviewed: Apr 8, 2021)	criteria provided, multiple submitters, no conflicts	VCV000099330	1	94486896	1	94021340	99330	105219	rs61751404	NC_000001.11:94021339:G:A
NM_000350.3(ABCA4):c.4909G>A (p.Ala1637Thr)	ABCA4	A1637T	Retinal dystrophy|not provided|Age-related macular degeneration 2	Uncertain significance(Last reviewed: Oct 1, 2020)	criteria provided, multiple submitters, no conflicts	VCV000099329	1	94486905	1	94021349	99329	105218	rs61754056	NC_000001.11:94021348:C:T
NM_000350.3(ABCA4):c.4873C>T (p.His1625Tyr)	ABCA4	H1625Y	not provided|Retinitis pigmentosa 19	Conflicting interpretations of pathogenicity(Last reviewed: Jan 30, 2021)	criteria provided, conflicting interpretations	VCV000427117	1	94486941	1	94021385	427117	414812	rs1085307968	NC_000001.11:94021384:G:A
NM_000350.3(ABCA4):c.4854G>C (p.Trp1618Cys)	ABCA4	W1618C	Retinal dystrophy|not provided|Stargardt disease	Uncertain significance(Last reviewed: Aug 20, 2019)	criteria provided, multiple submitters, no conflicts	VCV000812203	1	94486960	1	94021404	812203	800458	rs61752439	NC_000001.11:94021403:C:G
NM_000350.3(ABCA4):c.4848+13T>C	ABCA4		ABCA4-Related Disorders|Stargardt Disease, Recessive|Cone-Rod Dystrophy, Recessive|Retinitis Pigmentosa, Recessive|not provided|Macular degeneration	Conflicting interpretations of pathogenicity(Last reviewed: Sep 17, 2020)	criteria provided, conflicting interpretations	VCV000298233	1	94487183	1	94021627	298233	281986	rs374196141	NC_000001.11:94021626:A:G
NM_000350.3(ABCA4):c.4848+1G>T	ABCA4		Stargardt disease	Pathogenic(Last reviewed: Jan 9, 2020)	criteria provided, single submitter	VCV000813145	1	94487195	1	94021639	813145	801314		NC_000001.11:94021638:C:A
NM_000350.3(ABCA4):c.4842C>G (p.Asn1614Lys)	ABCA4	N1614K	Stargardt disease|Macular dystrophy	Uncertain significance(Last reviewed: Apr 1, 2018)	no assertion criteria provided	VCV000635986	1	94487202	1	94021646	635986	623817	rs1265079301	NC_000001.11:94021645:G:C
NM_000350.3(ABCA4):c.4838del (p.Asp1613fs)	ABCA4	D1613fs	Stargardt disease 1|Retinal dystrophy|not provided	Pathogenic/Likely pathogenic(Last reviewed: Dec 2, 2019)	criteria provided, multiple submitters, no conflicts	VCV000099323	1	94487206	1	94021650	99323	105212	rs61752438	NC_000001.11:94021649:T:
NM_000350.3(ABCA4):c.4793C>G (p.Ala1598Gly)	ABCA4	A1598G	not provided	Uncertain significance(Last reviewed: Mar 10, 2020)	criteria provided, single submitter	VCV001057512	1	94487251	1	94021695	1057512	1040350		NC_000001.11:94021694:G:C
NM_000350.3(ABCA4):c.4793C>A (p.Ala1598Asp)	ABCA4	A1598D	Stargardt disease|Autosomal recessive retinitis pigmentosa|Retinal dystrophy|not provided|Stargardt disease 1	Pathogenic/Likely pathogenic(Last reviewed: Jul 22, 2020)	criteria provided, multiple submitters, no conflicts	VCV000099321	1	94487251	1	94021695	99321	105210	rs61750155	NC_000001.11:94021694:G:T
NM_000350.3(ABCA4):c.4775G>A (p.Gly1592Asp)	ABCA4	G1592D	not provided	Uncertain significance(Last reviewed: Sep 11, 2020)	criteria provided, single submitter	VCV000853274	1	94487269	1	94021713	853274	824459		NC_000001.11:94021712:C:T
NM_000350.3(ABCA4):c.4774-17_4774-16del	ABCA4		Macular degeneration|Retinitis pigmentosa 19|Cone-rod dystrophy 3|not specified|not provided|Age-related macular degeneration 2|Stargardt disease 1|Stargardt Disease, Recessive|Retinitis Pigmentosa, Recessive|Cone-Rod Dystrophy, Recessive	Benign(Last reviewed: Jul 14, 2021)	criteria provided, multiple submitters, no conflicts	VCV000255923	1	94487286 - 94487287	1	94021730 - 94021731	255923	250031	rs55860151	NC_000001.11:94021729:ACA:A
NM_000350.3(ABCA4):c.4773+48C>T	ABCA4		none provided|Age-related macular degeneration 2|not provided|Stargardt disease 1|Retinitis pigmentosa 19|Cone-rod dystrophy 3|not specified	Benign(Last reviewed: Jul 14, 2021)	criteria provided, multiple submitters, no conflicts	VCV000099319	1	94487354	1	94021798	99319	105208	rs472908	NC_000001.11:94021797:G:A
NM_000350.3(ABCA4):c.4773+3A>G	ABCA4		Retinal dystrophy|not provided|Stargardt disease 1	Pathogenic(Last reviewed: Oct 23, 2020)	criteria provided, multiple submitters, no conflicts	VCV000236122	1	94487399	1	94021843	236122	237659	rs759672616	NC_000001.11:94021842:T:C
NM_000350.3(ABCA4):c.4771G>A (p.Gly1591Arg)	ABCA4	G1591R	Cone dystrophy|Macular degeneration|Retinal dystrophy|Stargardt Disease, Recessive|Retinitis Pigmentosa, Recessive|Cone-Rod Dystrophy, Recessive|Stargardt disease 1|not provided	Conflicting interpretations of pathogenicity(Last reviewed: Nov 10, 2020)	criteria provided, conflicting interpretations	VCV000166616	1	94487404	1	94021848	166616	177450	rs113106943	NC_000001.11:94021847:C:T
NM_000350.3(ABCA4):c.4749T>A (p.Leu1583=)	ABCA4		Cone-Rod Dystrophy, Recessive|ABCA4-Related Disorders|Stargardt Disease, Recessive|Retinitis Pigmentosa, Recessive|Macular degeneration	Uncertain significance(Last reviewed: Jan 12, 2018)	criteria provided, single submitter	VCV000298234	1	94487426	1	94021870	298234	281341	rs754531924	NC_000001.11:94021869:A:T
NM_000350.3(ABCA4):c.4748T>C (p.Leu1583Pro)	ABCA4	L1583P	not provided|Stargardt disease 1	Likely pathogenic(Last reviewed: Apr 8, 2021)	criteria provided, single submitter	VCV000099316	1	94487427	1	94021871	99316	105205	rs61750153	NC_000001.11:94021870:A:G
NM_000350.3(ABCA4):c.4734_4739del (p.Phe1579_Leu1580del)	ABCA4		Stargardt disease 1	Pathogenic(Last reviewed: May 28, 2019)	criteria provided, single submitter	VCV000801508	1	94487436 - 94487441	1	94021880 - 94021885	801508	790007	rs1571258440	NC_000001.11:94021879:AAAAAC:
NM_000350.3(ABCA4):c.4739T>C (p.Leu1580Ser)	ABCA4	L1580S	Stargardt disease 1|not provided	Likely pathogenic(Last reviewed: Jan 30, 2021)	criteria provided, multiple submitters, no conflicts	VCV000236121	1	94487436	1	94021880	236121	237660	rs777415466	NC_000001.11:94021879:A:G
NM_000350.3(ABCA4):c.4727T>G (p.Leu1576Arg)	ABCA4	L1576R	Stargardt disease 1	Likely pathogenic(Last reviewed: Jan 1, 2015)	no assertion criteria provided	VCV000438097	1	94487448	1	94021892	438097	431621	rs1553188682	NC_000001.11:94021891:A:C
NM_000350.3(ABCA4):c.4685T>C (p.Ile1562Thr)	ABCA4	I1562T	Stargardt disease|Cone-rod dystrophy 3|Retinal dystrophy|not provided|Cone-Rod Dystrophy, Recessive|Retinitis Pigmentosa, Recessive|Cone-rod dystrophy|ABCA4-Related Disorders|Stargardt disease 1	Conflicting interpretations of pathogenicity(Last reviewed: Oct 8, 2020)	criteria provided, conflicting interpretations	VCV000099311	1	94487490	1	94021934	99311	105200	rs1762111	NC_000001.11:94021933:A:G
NM_000350.3(ABCA4):c.4679T>A (p.Ile1560Asn)	ABCA4	I1560N	Stargardt disease	Uncertain significance(Last reviewed: Apr 1, 2018)	no assertion criteria provided	VCV000635985	1	94487496	1	94021940	635985	623818	rs1571258567	NC_000001.11:94021939:A:T
NM_000350.3(ABCA4):c.4670A>G (p.Tyr1557Cys)	ABCA4	Y1557C	not provided	Likely pathogenic(Last reviewed: May 20, 2020)	criteria provided, single submitter	VCV001067804	1	94487505	1	94021949	1067804	1054888		NC_000001.11:94021948:T:C
NM_000350.3(ABCA4):c.4666del (p.Arg1556fs)	ABCA4	R1556fs	not provided	Pathogenic(Last reviewed: Mar 19, 2020)	criteria provided, single submitter	VCV001073491	1	94488943	1	94023387	1073491	1058845		NC_000001.11:94023386:T:
NM_000350.3(ABCA4):c.4640del (p.Lys1547fs)	ABCA4	K1547fs	Stargardt disease 1	Pathogenic(Last reviewed: Jan 1, 2016)	criteria provided, single submitter	VCV000236120	1	94488969	1	94023413	236120	237661	rs886044745	NC_000001.11:94023412:TTT:TT
NM_000350.3(ABCA4):c.4637T>G (p.Leu1546Ter)	ABCA4	L1546*	not provided	Pathogenic(Last reviewed: Sep 10, 2015)	criteria provided, single submitter	VCV000429819	1	94488972	1	94023416	429819	421259	rs1131691612	NC_000001.11:94023415:A:C
NM_000350.3(ABCA4):c.4635C>T (p.Ser1545=)	ABCA4		Stargardt disease 1	Uncertain significance(Last reviewed: Jan 1, 2016)	criteria provided, single submitter	VCV000236119	1	94488974	1	94023418	236119	237662	rs886044744	NC_000001.11:94023417:G:A
NM_000350.3(ABCA4):c.4611G>A (p.Thr1537=)	ABCA4		Retinal dystrophy|Stargardt disease 1|ABCA4-Related Disorders|not provided	Conflicting interpretations of pathogenicity(Last reviewed: Jun 13, 2020)	criteria provided, conflicting interpretations	VCV000236118	1	94490533	1	94024977	236118	237663	rs138475920	NC_000001.11:94024976:C:T
NM_000350.3(ABCA4):c.4610C>T (p.Thr1537Met)	ABCA4	T1537M	not provided|Stargardt disease 1|not specified	Conflicting interpretations of pathogenicity(Last reviewed: Dec 18, 2019)	criteria provided, conflicting interpretations	VCV000099306	1	94490534	1	94024978	99306	105195	rs62642575	NC_000001.11:94024977:G:A
NM_000350.3(ABCA4):c.4609del (p.Thr1537fs)	ABCA4	T1537fs	Stargardt disease 1	Likely pathogenic(Last reviewed: Jan 30, 2021)	criteria provided, single submitter	VCV001048124	1	94490535	1	94024979	1048124	1036065		NC_000001.11:94024978:TTTTT:TTTT
NM_000350.3(ABCA4):c.4598T>C (p.Phe1533Ser)	ABCA4	F1533S	not provided|Stargardt disease	Conflicting interpretations of pathogenicity(Last reviewed: Jan 9, 2020)	criteria provided, conflicting interpretations	VCV000623692	1	94490546	1	94024990	623692	612550	rs1557770154	NC_000001.11:94024989:A:G
NM_000350.3(ABCA4):c.4594G>A (p.Asp1532Asn)	ABCA4	D1532N	maculopathy|not provided|Retinal dystrophy|Age-related macular degeneration|Cone-rod dystrophy 3|Retinitis pigmentosa 19|Stargardt disease 1	Pathogenic/Likely pathogenic(Last reviewed: Feb 3, 2021)	criteria provided, multiple submitters, no conflicts	VCV000099304	1	94490550	1	94024994	99304	105193	rs62642574	NC_000001.11:94024993:C:T
NM_000350.3(ABCA4):c.4578G>A (p.Thr1526=)	ABCA4		ABCA4-Related Disorders|Stargardt Disease, Recessive|Retinitis Pigmentosa, Recessive|Cone-Rod Dystrophy, Recessive|Macular degeneration|not provided	Conflicting interpretations of pathogenicity(Last reviewed: Aug 21, 2020)	criteria provided, conflicting interpretations	VCV000298235	1	94490566	1	94025010	298235	281342	rs138831474	NC_000001.11:94025009:C:T
NM_000350.3(ABCA4):c.4577C>T (p.Thr1526Met)	ABCA4	T1526M	Age-related macular degeneration 2|not provided|Stargardt disease|Retinitis pigmentosa 19|Inborn genetic diseases|Retinal dystrophy|Stargardt disease 1	Pathogenic/Likely pathogenic(Last reviewed: Apr 8, 2021)	criteria provided, multiple submitters, no conflicts	VCV000099303	1	94490567	1	94025011	99303	105192	rs61750152	NC_000001.11:94025010:G:A
NM_000350.3(ABCA4):c.4573C>T (p.Leu1525=)	ABCA4		ABCA4-Related Disorders|Stargardt Disease, Recessive|Retinitis Pigmentosa, Recessive|Cone-Rod Dystrophy, Recessive|Macular degeneration|not provided	Conflicting interpretations of pathogenicity(Last reviewed: Mar 15, 2020)	criteria provided, conflicting interpretations	VCV000298236	1	94490571	1	94025015	298236	283265	rs774957381	NC_000001.11:94025014:G:A
NM_000350.3(ABCA4):c.4540-2A>G	ABCA4		not provided|Retinal dystrophy	Pathogenic(Last reviewed: Oct 23, 2020)	criteria provided, multiple submitters, no conflicts	VCV000092869	1	94490606	1	94025050	92869	98776	rs61752435	NC_000001.11:94025049:T:C
NM_000350.3(ABCA4):c.4540-2036C>A	ABCA4		Stargardt disease 1|not specified	Conflicting interpretations of pathogenicity(Last reviewed: Aug 21, 2017)	criteria provided, conflicting interpretations	VCV000236117	1	94492640	1	94027084	236117	237664	rs886044743	NC_000001.11:94027083:G:T
NM_000350.3(ABCA4):c.4539+2066C>G	ABCA4		Stargardt disease	Uncertain significance(Last reviewed: Apr 1, 2018)	no assertion criteria provided	VCV000635984	1	94492935	1	94027379	635984	623922	rs1571261864	NC_000001.11:94027378:G:C
NM_000350.3(ABCA4):c.4539+2064C>T	ABCA4		not provided|not specified|Stargardt disease 1	Conflicting interpretations of pathogenicity(Last reviewed: Jun 1, 2021)	criteria provided, conflicting interpretations	VCV000511074	1	94492937	1	94027381	511074	498627	rs1553189179	NC_000001.11:94027380:G:A
NM_000350.3(ABCA4):c.4539+2028C>T	ABCA4		Retinal dystrophy|Stargardt disease 1|not provided	Conflicting interpretations of pathogenicity(Last reviewed: Apr 8, 2021)	criteria provided, conflicting interpretations	VCV000236116	1	94492973	1	94027417	236116	227509	rs869320785	NC_000001.11:94027416:G:A
NM_000350.2(ABCA4):c.[302+68C>T;4539+2028C>T]	ABCA4		Stargardt disease 1	Likely pathogenic	criteria provided, single submitter	VCV000225694	1|1	94492973	1|1	94027417	225694	227509|227508	rs869320785|rs761188244	NC_000001.11:94027416:G:A|NC_000001.11:94111369:G:A
NM_000350.3(ABCA4):c.4539+2001G>A	ABCA4		Retinal dystrophy|Stargardt disease 1	Pathogenic(Last reviewed: Jul 12, 2019)	criteria provided, single submitter	VCV000560421	1	94493000	1	94027444	560421	551522	rs1457937638	NC_000001.11:94027443:C:T
NM_000350.3(ABCA4):c.4539+1G>T	ABCA4		not provided|Retinitis pigmentosa 19|Cone-rod dystrophy 3	Pathogenic(Last reviewed: Mar 1, 1998)	no assertion criteria provided	VCV000099294	1	94495000	1	94029444	99294	105183	rs61751388	NC_000001.11:94029443:C:A
NM_000350.3(ABCA4):c.4538A>G (p.Gln1513Arg)	ABCA4	Q1513R	Retinal dystrophy|Stargardt disease 1|not provided	Conflicting interpretations of pathogenicity(Last reviewed: Apr 8, 2021)	criteria provided, conflicting interpretations	VCV000099293	1	94495002	1	94029446	99293	105182	rs281865402	NC_000001.11:94029445:T:C
NM_000350.3(ABCA4):c.4537dup (p.Gln1513fs)	ABCA4	Q1513fs	Retinal dystrophy|Cone-rod degeneration|Cone-rod dystrophy 3|Retinitis pigmentosa 19|Retinitis pigmentosa|Macular dystrophy|not provided|Stargardt disease 1	Pathogenic(Last reviewed: Oct 23, 2020)	criteria provided, multiple submitters, no conflicts	VCV000099292	1	94495002 - 94495003	1	94029446 - 94029447	99292	105181	rs281865377	NC_000001.11:94029446:GGGGGGG:GGGGGGGG
NM_000350.3(ABCA4):c.4532C>A (p.Pro1511His)	ABCA4	P1511H	not provided	Conflicting interpretations of pathogenicity(Last reviewed: Nov 7, 2019)	criteria provided, conflicting interpretations	VCV000417992	1	94495008	1	94029452	417992	405253	rs886046564	NC_000001.11:94029451:G:T
NM_000350.3(ABCA4):c.4532C>T (p.Pro1511Leu)	ABCA4	P1511L	Cone-Rod Dystrophy, Recessive|Retinitis Pigmentosa, Recessive|ABCA4-Related Disorders|Stargardt Disease, Recessive|Macular degeneration	Uncertain significance(Last reviewed: Jan 12, 2018)	criteria provided, single submitter	VCV000298237	1	94495008	1	94029452	298237	283415	rs886046564	NC_000001.11:94029451:G:A
NM_000350.3(ABCA4):c.4519G>A (p.Gly1507Arg)	ABCA4	G1507R	Stargardt disease 1|Retinal dystrophy|not provided	Pathogenic/Likely pathogenic(Last reviewed: Aug 31, 2020)	criteria provided, multiple submitters, no conflicts	VCV000236115	1	94495021	1	94029465	236115	237665	rs568792949	NC_000001.11:94029464:C:T
NM_000350.3(ABCA4):c.4516G>A (p.Ala1506Thr)	ABCA4	A1506T	not provided	Uncertain significance(Last reviewed: Apr 29, 2020)	criteria provided, single submitter	VCV001062948	1	94495024	1	94029468	1062948	1040352		NC_000001.11:94029467:C:T
NM_000350.3(ABCA4):c.4510G>A (p.Glu1504Lys)	ABCA4	E1504K	Cone-Rod Dystrophy, Recessive|Retinitis Pigmentosa, Recessive|ABCA4-Related Disorders|Stargardt Disease, Recessive|Macular degeneration	Uncertain significance(Last reviewed: Jan 12, 2018)	criteria provided, single submitter	VCV000298238	1	94495030	1	94029474	298238	281346	rs190370456	NC_000001.11:94029473:C:T
NM_000350.3(ABCA4):c.4469G>A (p.Cys1490Tyr)	ABCA4	C1490Y	Macular dystrophy|ABCA4-Related Disorders|Stargardt disease 1|Retinal dystrophy|Retinitis pigmentosa 19|not provided	Pathogenic(Last reviewed: Apr 8, 2021)	criteria provided, multiple submitters, no conflicts	VCV000099288	1	94495071	1	94029515	99288	105177	rs61751402	NC_000001.11:94029514:C:T
NM_000350.3(ABCA4):c.4463G>T (p.Cys1488Phe)	ABCA4	C1488F	not provided	Pathogenic(Last reviewed: Feb 29, 2020)	criteria provided, single submitter	VCV000099286	1	94495077	1	94029521	99286	105175	rs61750147	NC_000001.11:94029520:C:A
NM_000350.3(ABCA4):c.4463G>A (p.Cys1488Tyr)	ABCA4	C1488Y	not provided|Stargardt disease 1	Pathogenic/Likely pathogenic(Last reviewed: Nov 1, 2019)	criteria provided, multiple submitters, no conflicts	VCV000099285	1	94495077	1	94029521	99285	105174	rs61750147	NC_000001.11:94029520:C:T
NM_000350.3(ABCA4):c.4462T>C (p.Cys1488Arg)	ABCA4	C1488R	Retinal dystrophy|Stargardt disease 1|Cone-rod dystrophy 3|Age-related macular degeneration 2|Retinitis pigmentosa 19|not provided|Stargardt disease 1	Pathogenic/Likely pathogenic(Last reviewed: Jan 30, 2021)	criteria provided, multiple submitters, no conflicts	VCV000099284	1	94495078	1	94029522	99284	105173	rs61750146	NC_000001.11:94029521:A:G
NM_000350.3(ABCA4):c.4457C>T (p.Pro1486Leu)	ABCA4	P1486L	Stargardt disease|Retinal dystrophy|Age-related macular degeneration 2|Stargardt disease 1|not provided	Pathogenic/Likely pathogenic(Last reviewed: Oct 23, 2020)	criteria provided, multiple submitters, no conflicts	VCV000099283	1	94495083	1	94029527	99283	105172	rs61750145	NC_000001.11:94029526:G:A
NM_000350.3(ABCA4):c.4417C>A (p.Leu1473Met)	ABCA4	L1473M	not provided	Uncertain significance(Last reviewed: Dec 17, 2020)	criteria provided, multiple submitters, no conflicts	VCV000546600	1	94495123	1	94029567	546600	537089	rs142732109	NC_000001.11:94029566:G:T
NM_000350.3(ABCA4):c.4383G>C (p.Trp1461Cys)	ABCA4	W1461C	Stargardt disease 1	Likely pathogenic(Last reviewed: Jan 30, 2021)	criteria provided, single submitter	VCV001048125	1	94495157	1	94029601	1048125	1036066		NC_000001.11:94029600:C:G
NM_000350.3(ABCA4):c.4363T>C (p.Cys1455Arg)	ABCA4	C1455R	Retinal dystrophy|Stargardt disease 1|not provided|ABCA4-Related Disorders	Conflicting interpretations of pathogenicity(Last reviewed: Oct 29, 2019)	criteria provided, conflicting interpretations	VCV000377404	1	94495177	1	94029621	377404	365433	rs758835368	NC_000001.11:94029620:A:G
NM_000350.3(ABCA4):c.4359C>G (p.Tyr1453Ter)	ABCA4	Y1453*	not provided	Pathogenic(Last reviewed: Jun 30, 2020)	criteria provided, single submitter	VCV001076571	1	94495181	1	94029625	1076571	1058849		NC_000001.11:94029624:G:C
NM_000350.3(ABCA4):c.4354G>T (p.Glu1452Ter)	ABCA4	E1452*	Stargardt disease 1	Pathogenic(Last reviewed: Jan 1, 2016)	criteria provided, single submitter	VCV000236114	1	94495186	1	94029630	236114	237666	rs886044742	NC_000001.11:94029629:C:A
NM_000350.3(ABCA4):c.4352+54A>G	ABCA4		Stargardt disease 1|Age-related macular degeneration 2|Cone-rod dystrophy 3|Retinitis pigmentosa 19	Benign(Last reviewed: Jul 14, 2021)	criteria provided, single submitter	VCV001188983	1	94495930	1	94030374	1188983	1178862		NC_000001.11:94030373:T:C
NM_000350.3(ABCA4):c.4352+1G>A	ABCA4		Stargardt disease 1	Pathogenic/Likely pathogenic(Last reviewed: Jan 30, 2021)	criteria provided, multiple submitters, no conflicts	VCV000236113	1	94495983	1	94030427	236113	237667	rs200967229	NC_000001.11:94030426:C:T
NM_000350.3(ABCA4):c.4347G>T (p.Trp1449Cys)	ABCA4	W1449C	Stargardt disease 1	Likely pathogenic(Last reviewed: Jan 1, 2016)	criteria provided, single submitter	VCV000236112	1	94495989	1	94030433	236112	237668	rs886044741	NC_000001.11:94030432:C:A
NM_000350.3(ABCA4):c.4328G>A (p.Arg1443His)	ABCA4	R1443H	Retinal dystrophy|not provided|ABCA4-Related Disorders|Stargardt disease 1	Pathogenic/Likely pathogenic(Last reviewed: Jan 30, 2021)	criteria provided, multiple submitters, no conflicts	VCV000099278	1	94496008	1	94030452	99278	105167	rs61750142	NC_000001.11:94030451:C:T
NM_000350.3(ABCA4):c.4326C>A (p.Asn1442Lys)	ABCA4	N1442K	Retinal dystrophy|not provided|Stargardt disease	Pathogenic/Likely pathogenic(Last reviewed: Feb 29, 2020)	criteria provided, multiple submitters, no conflicts	VCV000417991	1	94496010	1	94030454	417991	405254	rs762150575	NC_000001.11:94030453:G:T
NM_000350.3(ABCA4):c.4324A>G (p.Asn1442Asp)	ABCA4	N1442D	not provided	Uncertain significance(Last reviewed: Feb 15, 2020)	criteria provided, single submitter	VCV001054140	1	94496012	1	94030456	1054140	1040353		NC_000001.11:94030455:T:C
NM_000350.3(ABCA4):c.4319T>C (p.Phe1440Ser)	ABCA4	F1440S	not provided|Stargardt disease 1	Likely pathogenic(Last reviewed: Jan 1, 2015)	no assertion criteria provided	VCV000099277	1	94496017	1	94030461	99277	105166	rs61750141	NC_000001.11:94030460:A:G
NM_000350.3(ABCA4):c.4297G>A (p.Val1433Ile)	ABCA4	V1433I	none provided|not provided|ABCA4-Related Disorders|Stargardt disease 1	Conflicting interpretations of pathogenicity(Last reviewed: Nov 14, 2020)	criteria provided, conflicting interpretations	VCV000099274	1	94496039	1	94030483	99274	105163	rs56357060	NC_000001.11:94030482:C:T
NM_000350.3(ABCA4):c.4283C>T (p.Thr1428Met)	ABCA4	T1428M	Cone-Rod Dystrophy, Recessive|Retinitis Pigmentosa, Recessive|not specified|ABCA4-Related Disorders|Stargardt Disease, Recessive|not provided|Macular degeneration	Benign/Likely benign(Last reviewed: Nov 24, 2020)	criteria provided, multiple submitters, no conflicts	VCV000099271	1	94496053	1	94030497	99271	105160	rs1800549	NC_000001.11:94030496:G:A
NM_000350.3(ABCA4):c.4256T>C (p.Met1419Thr)	ABCA4	M1419T	ABCA4-Related Disorders|Stargardt Disease, Recessive|Cone-Rod Dystrophy, Recessive|not specified|Macular degeneration|Retinitis Pigmentosa, Recessive|not provided|Retinal dystrophy	Conflicting interpretations of pathogenicity(Last reviewed: Oct 14, 2020)	criteria provided, conflicting interpretations	VCV000298239	1	94496080	1	94030524	298239	281988	rs142673376	NC_000001.11:94030523:A:G
NM_000350.3(ABCA4):c.4254-1G>A	ABCA4		Retinal dystrophy|Stargardt disease	Likely pathogenic(Last reviewed: Aug 10, 2019)	criteria provided, single submitter	VCV000812204	1	94496083	1	94030527	812204	800685	rs886044740	NC_000001.11:94030526:C:T
NM_000350.3(ABCA4):c.4254-1G>C	ABCA4		Stargardt disease 1|not provided	Pathogenic/Likely pathogenic(Last reviewed: Jun 17, 2021)	criteria provided, multiple submitters, no conflicts	VCV000236111	1	94496083	1	94030527	236111	237669	rs886044740	NC_000001.11:94030526:C:G
NM_000350.3(ABCA4):c.4253+43G>A	ABCA4		not provided|Stargardt disease 1|Age-related macular degeneration 2	Conflicting interpretations of pathogenicity(Last reviewed: Jan 30, 2021)	criteria provided, conflicting interpretations	VCV000099265	1	94496509	1	94030953	99265	105154	rs61754045|rs104894321	NC_000001.11:94030952:C:T
NM_000350.3(ABCA4):c.4253+13G>A	ABCA4		ABCA4-Related Disorders|Stargardt Disease, Recessive|Cone-Rod Dystrophy, Recessive|not specified|Macular degeneration|Retinitis Pigmentosa, Recessive|not provided	Benign/Likely benign(Last reviewed: Nov 26, 2020)	criteria provided, multiple submitters, no conflicts	VCV000298240	1	94496539	1	94030983	298240	281351	rs145766145	NC_000001.11:94030982:C:T
NM_000350.3(ABCA4):c.4253+5G>A	ABCA4		Stargardt disease 1|Retinal dystrophy|Stargardt disease	Pathogenic(Last reviewed: Jan 6, 2018)	criteria provided, multiple submitters, no conflicts	VCV000236110	1	94496547	1	94030991	236110	237670	rs61750138	NC_000001.11:94030990:C:T
NM_000350.3(ABCA4):c.4253+5G>T	ABCA4		Stargardt disease 1|not provided|Retinal dystrophy	Pathogenic(Last reviewed: Oct 6, 2020)	criteria provided, multiple submitters, no conflicts	VCV000099267	1	94496547	1	94030991	99267	105156	rs61750138	NC_000001.11:94030990:C:A
NM_000350.3(ABCA4):c.4246TTC[1] (p.Phe1417del)	ABCA4	F1417del	not provided	Conflicting interpretations of pathogenicity(Last reviewed: Aug 8, 2020)	criteria provided, conflicting interpretations	VCV000871798	1	94496554 - 94496556	1	94030998 - 94031000	871798	858972		NC_000001.11:94030997:GAAGAAG:GAAG
NM_000350.3(ABCA4):c.4243A>C (p.Thr1415Pro)	ABCA4	T1415P	Stargardt disease	Likely pathogenic(Last reviewed: Apr 1, 2018)	no assertion criteria provided	VCV000635983	1	94496562	1	94031006	635983	623819	rs1571264551	NC_000001.11:94031005:T:G
NM_000350.3(ABCA4):c.4234C>T (p.Gln1412Ter)	ABCA4	Q1412*	Retinal dystrophy|not provided|Stargardt disease 1	Pathogenic(Last reviewed: Oct 23, 2020)	criteria provided, multiple submitters, no conflicts	VCV000099263	1	94496571	1	94031015	99263	105152	rs61750137	NC_000001.11:94031014:G:A
NM_000350.3(ABCA4):c.4225A>G (p.Ile1409Val)	ABCA4	I1409V	not provided	Likely pathogenic(Last reviewed: Jun 23, 2020)	criteria provided, single submitter	VCV001066342	1	94496580	1	94031024	1066342	1054889		NC_000001.11:94031023:T:C
NM_000350.3(ABCA4):c.4223G>T (p.Trp1408Leu)	ABCA4	W1408L	not provided	Uncertain significance(Last reviewed: Jun 24, 2020)	criteria provided, single submitter	VCV000099261	1	94496582	1	94031026	99261	105150	rs61750134	NC_000001.11:94031025:C:A
NM_000350.3(ABCA4):c.4222del (p.Trp1408fs)	ABCA4	W1408fs	Age-related macular degeneration 2|Stargardt disease	Pathogenic(Last reviewed: Jan 1, 2016)	criteria provided, single submitter	VCV000636147	1	94496583	1	94031027	636147	623954	rs1571264574	NC_000001.11:94031026:A:
NM_000350.3(ABCA4):c.4222T>C (p.Trp1408Arg)	ABCA4	W1408R	Stargardt disease 1|not provided|Retinal dystrophy	Pathogenic, other(Last reviewed: Apr 8, 2021)	criteria provided, multiple submitters, no conflicts	VCV000099260	1	94496583	1	94031027	99260	105149	rs61750135	NC_000001.11:94031026:A:G
NM_000350.3(ABCA4):c.4220C>T (p.Pro1407Leu)	ABCA4	P1407L	not provided	Likely pathogenic(Last reviewed: Mar 27, 2013)	criteria provided, single submitter	VCV000424856	1	94496585	1	94031029	424856	405255	rs1064797091	NC_000001.11:94031028:G:A
NM_000350.3(ABCA4):c.4216C>T (p.His1406Tyr)	ABCA4	H1406Y	not provided	Likely pathogenic(Last reviewed: Oct 25, 2020)	criteria provided, single submitter	VCV000099259	1	94496589	1	94031033	99259	105148	rs61750133	NC_000001.11:94031032:G:A
NM_000350.3(ABCA4):c.4203C>T (p.Pro1401=)	ABCA4		not provided|Macular degeneration|not specified|Cone-Rod Dystrophy, Recessive|Stargardt Disease, Recessive|ABCA4-Related Disorders|Retinitis Pigmentosa, Recessive	Benign/Likely benign(Last reviewed: Nov 11, 2020)	criteria provided, multiple submitters, no conflicts	VCV000255922	1	94496602	1	94031046	255922	250033	rs1801666	NC_000001.11:94031045:G:A
NM_000350.3(ABCA4):c.4203C>A (p.Pro1401=)	ABCA4		not provided|ABCA4-Related Disorders|Stargardt Disease, Recessive|Macular degeneration|Cone-Rod Dystrophy, Recessive|Retinitis Pigmentosa, Recessive|not specified	Benign/Likely benign(Last reviewed: Nov 16, 2020)	criteria provided, multiple submitters, no conflicts	VCV000099258	1	94496602	1	94031046	99258	105147	rs1801666	NC_000001.11:94031045:G:T
NM_000350.3(ABCA4):c.4195G>T (p.Glu1399Ter)	ABCA4	E1399*	Stargardt disease 1|ABCA4-Related Disorders	Pathogenic/Likely pathogenic(Last reviewed: Jan 9, 2019)	criteria provided, multiple submitters, no conflicts	VCV000236109	1	94496610	1	94031054	236109	237671	rs62642573	NC_000001.11:94031053:C:A
NM_000350.3(ABCA4):c.4195G>A (p.Glu1399Lys)	ABCA4	E1399K	not provided|Stargardt disease 1	Pathogenic/Likely pathogenic(Last reviewed: May 1, 2018)	criteria provided, multiple submitters, no conflicts	VCV000099256	1	94496610	1	94031054	99256	105145	rs62642573	NC_000001.11:94031053:C:T
NM_000350.3(ABCA4):c.4194C>T (p.Gly1398=)	ABCA4		Cone-Rod Dystrophy, Recessive|Retinitis Pigmentosa, Recessive|ABCA4-Related Disorders|Stargardt Disease, Recessive|Macular degeneration	Uncertain significance(Last reviewed: Jan 13, 2018)	criteria provided, single submitter	VCV000298241	1	94496611	1	94031055	298241	281995	rs763857670	NC_000001.11:94031054:G:A
NM_000350.3(ABCA4):c.4140G>A (p.Pro1380=)	ABCA4		not provided|Stargardt disease 1	Uncertain significance(Last reviewed: Oct 28, 2019)	criteria provided, multiple submitters, no conflicts	VCV000236108	1	94496665	1	94031109	236108	237672	rs139109485	NC_000001.11:94031108:C:T
NM_000350.3(ABCA4):c.4139C>T (p.Pro1380Leu)	ABCA4	P1380L	not provided|Retinal dystrophy|Stargardt disease 1|Retinitis pigmentosa 19|Stargardt disease 1|Age-related macular degeneration 2|Cone-rod dystrophy 3|MACULAR DEGENERATION, AGE-RELATED, 2, SUSCEPTIBILITY TO|Mandibulofacial dysostosis with mental deficiency|ABCA4-Related Disorders|Stargardt disease	Pathogenic/Likely pathogenic(Last reviewed: Jan 30, 2021)	criteria provided, multiple submitters, no conflicts	VCV000007904	1	94496666	1	94031110	7904	22943	rs61750130	NC_000001.11:94031109:G:A
NM_000350.3(ABCA4):c.4131C>A (p.Ile1377=)	ABCA4		not provided	Uncertain significance(Last reviewed: Sep 11, 2020)	criteria provided, single submitter	VCV001058158	1	94496674	1	94031118	1058158	1040354		NC_000001.11:94031117:G:T
NM_000350.3(ABCA4):c.4129-1G>A	ABCA4		Stargardt disease 1	Likely pathogenic(Last reviewed: Jan 1, 2015)	no assertion criteria provided	VCV000438095	1	94496677	1	94031121	438095	431623	rs1553189507	NC_000001.11:94031120:C:T
NM_000350.3(ABCA4):c.4128+156C>T	ABCA4		not provided|Age-related macular degeneration 2|Retinitis pigmentosa 19|Cone-rod dystrophy 3|Stargardt disease 1	Benign(Last reviewed: Jul 14, 2021)	criteria provided, multiple submitters, no conflicts	VCV000678757	1	94497178	1	94031622	678757	658103	rs4147841	NC_000001.11:94031621:G:A
NM_000350.3(ABCA4):c.4128G>A (p.Gln1376=)	ABCA4		not provided|ABCA4-Related Disorders	Uncertain significance(Last reviewed: Nov 8, 2017)	criteria provided, multiple submitters, no conflicts	VCV000429378	1	94497334	1	94031778	429378	421260	rs1064797113	NC_000001.11:94031777:C:T
NM_000350.3(ABCA4):c.4108del (p.His1370fs)	ABCA4	H1370fs	Stargardt disease 1	Pathogenic(Last reviewed: May 28, 2019)	criteria provided, single submitter	VCV000801509	1	94497354	1	94031798	801509	790008	rs1571265125	NC_000001.11:94031797:GG:G
NM_000350.3(ABCA4):c.4070C>T (p.Ala1357Val)	ABCA4	A1357V	not provided	Likely pathogenic(Last reviewed: Oct 8, 2020)	criteria provided, single submitter	VCV000969178	1	94497392	1	94031836	969178	952541		NC_000001.11:94031835:G:A
NM_000350.3(ABCA4):c.4069G>A (p.Ala1357Thr)	ABCA4	A1357T	not provided|Stargardt disease	Pathogenic(Last reviewed: Feb 7, 2020)	criteria provided, single submitter	VCV000636212	1	94497393	1	94031837	636212	623955	rs754899711	NC_000001.11:94031836:C:T
NM_000350.3(ABCA4):c.4050G>C (p.Leu1350=)	ABCA4		ABCA4-Related Disorders|Stargardt Disease, Recessive|Retinitis Pigmentosa, Recessive|Cone-Rod Dystrophy, Recessive|Macular degeneration|not provided	Conflicting interpretations of pathogenicity(Last reviewed: Nov 22, 2020)	criteria provided, conflicting interpretations	VCV000298242	1	94497412	1	94031856	298242	283422	rs141004967	NC_000001.11:94031855:C:G
NM_000350.3(ABCA4):c.4036_4037del (p.Thr1346fs)	ABCA4	T1346fs	Stargardt disease 1|not provided	Pathogenic(Last reviewed: Apr 8, 2021)	criteria provided, multiple submitters, no conflicts	VCV000801510	1	94497425 - 94497426	1	94031869 - 94031870	801510	790009	rs61751401	NC_000001.11:94031868:GTGT:GT
NM_000350.3(ABCA4):c.4003_4004del (p.Pro1335fs)	ABCA4	P1335fs	Stargardt disease 1	Pathogenic(Last reviewed: May 28, 2019)	criteria provided, single submitter	VCV000801511	1	94497458 - 94497459	1	94031902 - 94031903	801511	790010	rs1571265241	NC_000001.11:94031901:GGGGG:GGG
NM_000350.3(ABCA4):c.3977C>G (p.Ala1326Gly)	ABCA4	A1326G	Cone-Rod Dystrophy, Recessive|Retinitis Pigmentosa, Recessive|ABCA4-Related Disorders|Stargardt Disease, Recessive|not provided|Macular degeneration	Uncertain significance(Last reviewed: Jul 22, 2020)	criteria provided, multiple submitters, no conflicts	VCV000298243	1	94497485	1	94031929	298243	283266	rs761989194	NC_000001.11:94031928:G:C
NM_000350.3(ABCA4):c.3970del (p.Ala1324fs)	ABCA4	A1324fs	not provided	Pathogenic(Last reviewed: Dec 18, 2019)	criteria provided, single submitter	VCV000854504	1	94497492	1	94031936	854504	824468		NC_000001.11:94031935:CCCC:CCC
NM_000350.3(ABCA4):c.3947A>C (p.Asp1316Ala)	ABCA4	D1316A	Cone-Rod Dystrophy, Recessive|Retinitis Pigmentosa, Recessive|ABCA4-Related Disorders|Stargardt Disease, Recessive|Macular degeneration	Uncertain significance(Last reviewed: Jan 13, 2018)	criteria provided, single submitter	VCV000298244	1	94497515	1	94031959	298244	283281	rs746468013	NC_000001.11:94031958:T:G
NM_000350.3(ABCA4):c.3900A>G (p.Arg1300=)	ABCA4		Stargardt disease 1	Uncertain significance(Last reviewed: Jan 1, 2016)	criteria provided, single submitter	VCV000236107	1	94497562	1	94032006	236107	237673	rs886044739	NC_000001.11:94032005:T:C
NM_000350.3(ABCA4):c.3899G>A (p.Arg1300Gln)	ABCA4	R1300Q	Macular degeneration|not provided|none provided|not specified|ABCA4-Related Disorders|Stargardt Disease, Recessive|Cone-Rod Dystrophy, Recessive|Retinitis Pigmentosa, Recessive|Macular dystrophy	Benign/Likely benign(Last reviewed: Nov 21, 2020)	criteria provided, multiple submitters, no conflicts	VCV000099246	1	94497563	1	94032007	99246	105135	rs61750129	NC_000001.11:94032006:C:T
NM_000350.3(ABCA4):c.3898C>T (p.Arg1300Ter)	ABCA4	R1300*	not provided|Retinal dystrophy	Pathogenic(Last reviewed: Sep 9, 2020)	criteria provided, multiple submitters, no conflicts	VCV000099245	1	94497564	1	94032008	99245	105134	rs61752427	NC_000001.11:94032007:G:A
NM_000350.3(ABCA4):c.3871C>T (p.Gln1291Ter)	ABCA4	Q1291*	not provided|Age-related macular degeneration 2|Stargardt disease 1	Pathogenic(Last reviewed: Apr 6, 2020)	criteria provided, multiple submitters, no conflicts	VCV000236106	1	94497591	1	94032035	236106	237674	rs746541266	NC_000001.11:94032034:G:A
NM_000350.3(ABCA4):c.3862+1G>A	ABCA4		not provided|Stargardt disease 1	Pathogenic(Last reviewed: Apr 8, 2021)	criteria provided, multiple submitters, no conflicts	VCV000099243	1	94502295	1	94036739	99243	105132	rs61751400	NC_000001.11:94036738:C:T
NM_000350.3(ABCA4):c.3840_3845del (p.1279_1280DS[1])	ABCA4		Cone-Rod Dystrophy, Recessive|Retinitis Pigmentosa, Recessive|Stargardt Disease, Recessive|not provided|Macular degeneration	Conflicting interpretations of pathogenicity(Last reviewed: Jul 24, 2020)	criteria provided, conflicting interpretations	VCV000298245	1	94502313 - 94502318	1	94036757 - 94036762	298245	281359	rs62642572	NC_000001.11:94036756:GAATCAGAATC:GAATC
NM_000350.3(ABCA4):c.3831G>A (p.Thr1277=)	ABCA4		Stargardt Disease, Recessive|ABCA4-Related Disorders|Cone-Rod Dystrophy, Recessive|Retinitis Pigmentosa, Recessive|not provided|Macular degeneration	Conflicting interpretations of pathogenicity(Last reviewed: Dec 5, 2020)	criteria provided, conflicting interpretations	VCV000298246	1	94502327	1	94036771	298246	281996	rs75092434	NC_000001.11:94036770:C:T
NM_000350.3(ABCA4):c.3815T>C (p.Ile1272Thr)	ABCA4	I1272T	Stargardt disease 1	Likely pathogenic(Last reviewed: Jan 1, 2016)	criteria provided, single submitter	VCV000236105	1	94502343	1	94036787	236105	237675	rs886044738	NC_000001.11:94036786:A:G
NM_000350.3(ABCA4):c.3813G>A (p.Glu1271=)	ABCA4		Stargardt disease 1	Pathogenic(Last reviewed: Jan 1, 2016)	criteria provided, single submitter	VCV000236104	1	94502701	1	94037145	236104	237676	rs886044737	NC_000001.11:94037144:C:T
NM_000350.3(ABCA4):c.3808G>T (p.Glu1270Ter)	ABCA4	E1270*	not provided|Stargardt disease 1	Pathogenic(Last reviewed: Jun 1, 2021)	criteria provided, multiple submitters, no conflicts	VCV000099240	1	94502706	1	94037150	99240	105129	rs61752425	NC_000001.11:94037149:C:A
NM_000350.3(ABCA4):c.3767_3768dup (p.Leu1257fs)	ABCA4	L1257fs	Stargardt disease	Likely pathogenic(Last reviewed: Apr 1, 2018)	no assertion criteria provided	VCV000635982	1	94502745 - 94502746	1	94037189 - 94037190	635982	623820	rs1570367144	NC_000001.11:94037189:GT:GTGT
NM_000350.3(ABCA4):c.3759G>A (p.Thr1253=)	ABCA4		not specified|Macular degeneration|ABCA4-Related Disorders|Stargardt Disease, Recessive|Cone-Rod Dystrophy, Recessive|Retinitis Pigmentosa, Recessive|not provided	Conflicting interpretations of pathogenicity(Last reviewed: Oct 27, 2020)	criteria provided, conflicting interpretations	VCV000136241	1	94502755	1	94037199	136241	139944	rs147884766	NC_000001.11:94037198:C:T
NM_000350.3(ABCA4):c.3758C>T (p.Thr1253Met)	ABCA4	T1253M	not provided|Stargardt disease 1|Retinal dystrophy|ABCA4-Related Disorders	Conflicting interpretations of pathogenicity(Last reviewed: Oct 18, 2020)	criteria provided, conflicting interpretations	VCV000099239	1	94502756	1	94037200	99239	105128	rs61752424	NC_000001.11:94037199:G:A
NM_000350.3(ABCA4):c.3754G>T (p.Glu1252Ter)	ABCA4	E1252*	Retinal dystrophy|not provided	Pathogenic(Last reviewed: Jul 24, 2019)	criteria provided, multiple submitters, no conflicts	VCV000099238	1	94502760	1	94037204	99238	105127	rs61752423	NC_000001.11:94037203:C:A
NM_000350.3(ABCA4):c.3729T>A (p.Tyr1243Ter)	ABCA4	Y1243*	not provided|Stargardt disease 1	Pathogenic(Last reviewed: Oct 8, 2020)	criteria provided, multiple submitters, no conflicts	VCV000801512	1	94502785	1	94037229	801512	790011	rs1570367230	NC_000001.11:94037228:A:T
NM_000350.3(ABCA4):c.3698T>C (p.Leu1233Pro)	ABCA4	L1233P	Stargardt disease 1	Uncertain significance(Last reviewed: May 28, 2019)	criteria provided, single submitter	VCV000801513	1	94502816	1	94037260	801513	790012	rs1366653130	NC_000001.11:94037259:A:G
NM_000350.3(ABCA4):c.3670T>G (p.Cys1224Gly)	ABCA4	C1224G	Cone-Rod Dystrophy, Recessive|Retinitis Pigmentosa, Recessive|Age-related macular degeneration 2|ABCA4-Related Disorders|Stargardt Disease, Recessive|Macular degeneration	Uncertain significance(Last reviewed: Jun 27, 2019)	criteria provided, multiple submitters, no conflicts	VCV000298247	1	94502844	1	94037288	298247	283423	rs762213896	NC_000001.11:94037287:A:C
NM_000350.3(ABCA4):c.3664_3669del (p.Val1222_Glu1223del)	ABCA4		Stargardt disease 1	Uncertain significance(Last reviewed: May 28, 2019)	criteria provided, single submitter	VCV000801514	1	94502845 - 94502850	1	94037289 - 94037294	801514	790013	rs1570367367	NC_000001.11:94037288:CTCCACC:C
NM_000350.3(ABCA4):c.3646del (p.Val1216fs)	ABCA4	V1216fs	not provided	Pathogenic(Last reviewed: Sep 11, 2019)	criteria provided, single submitter	VCV000938181	1	94502868	1	94037312	938181	930687		NC_000001.11:94037311:C:
NM_000350.3(ABCA4):c.3626T>C (p.Met1209Thr)	ABCA4	M1209T	Stargardt Disease, Recessive|ABCA4-Related Disorders|Cone-Rod Dystrophy, Recessive|Retinitis Pigmentosa, Recessive|not specified|not provided|Macular degeneration	Benign/Likely benign(Last reviewed: Nov 26, 2020)	criteria provided, multiple submitters, no conflicts	VCV000143075	1	94502888	1	94037332	143075	152793	rs76258939	NC_000001.11:94037331:A:G
NM_000350.3(ABCA4):c.3608G>A (p.Gly1203Glu)	ABCA4	G1203E	Cone-rod degeneration|Age-related macular degeneration 2|ABCA4-Related Disorders|not provided	Uncertain significance(Last reviewed: Oct 3, 2020)	criteria provided, multiple submitters, no conflicts	VCV000497057	1	94502906	1	94037350	497057	488481	rs146786552	NC_000001.11:94037349:C:T
NM_000350.3(ABCA4):c.3608-35A>G	ABCA4		Stargardt disease 1	Uncertain significance(Last reviewed: Apr 8, 2021)	criteria provided, single submitter	VCV001065785	1	94502941	1	94037385	1065785	1054026		NC_000001.11:94037384:T:C
NM_000350.3(ABCA4):c.3607+13C>T	ABCA4		Cone-Rod Dystrophy, Recessive|Retinitis Pigmentosa, Recessive|ABCA4-Related Disorders|Stargardt Disease, Recessive|Macular degeneration	Uncertain significance(Last reviewed: Jan 13, 2018)	criteria provided, single submitter	VCV000298248	1	94505586	1	94040030	298248	281361	rs374630957	NC_000001.11:94040029:G:A
NM_000350.3(ABCA4):c.3607G>A (p.Gly1203Arg)	ABCA4	G1203R	ABCA4-Related Disorders|not provided|Retinal dystrophy	Conflicting interpretations of pathogenicity(Last reviewed: Nov 15, 2019)	criteria provided, conflicting interpretations	VCV000417989	1	94505599	1	94040043	417989	405257	rs1064793011	NC_000001.11:94040042:C:T
NM_000350.3(ABCA4):c.3602T>G (p.Leu1201Arg)	ABCA4	L1201R	Cone-Rod Dystrophy, Recessive|Retinitis Pigmentosa, Recessive|Cone-rod dystrophy 3|Macular degeneration|not provided|Stargardt disease 1|not specified|ABCA4-Related Disorders|Stargardt Disease, Recessive	Conflicting interpretations of pathogenicity(Last reviewed: Dec 2, 2020)	criteria provided, conflicting interpretations	VCV000007903	1	94505604	1	94040048	7903	22942	rs61750126	NC_000001.11:94040047:A:C
NM_000350.3(ABCA4):c.3586A>T (p.Thr1196Ser)	ABCA4	T1196S	Cone-Rod Dystrophy, Recessive|Retinitis Pigmentosa, Recessive|ABCA4-Related Disorders|Stargardt Disease, Recessive|Macular degeneration	Uncertain significance(Last reviewed: Jan 12, 2018)	criteria provided, single submitter	VCV000298249	1	94505620	1	94040064	298249	283434	rs370967816	NC_000001.11:94040063:T:A
NM_000350.3(ABCA4):c.3547G>T (p.Gly1183Cys)	ABCA4	G1183C	Stargardt Disease, Recessive|ABCA4-Related Disorders|Cone-Rod Dystrophy, Recessive|Macular degeneration|Retinitis Pigmentosa, Recessive|not provided|Retinal dystrophy	Conflicting interpretations of pathogenicity(Last reviewed: Nov 3, 2020)	criteria provided, conflicting interpretations	VCV000298250	1	94505659	1	94040103	298250	283282	rs75267647	NC_000001.11:94040102:C:A
NM_000350.3(ABCA4):c.3529_3532dup (p.Ser1178fs)	ABCA4	S1178fs	Stargardt disease 1	Pathogenic(Last reviewed: Jan 1, 2016)	criteria provided, single submitter	VCV000236103	1	94505673 - 94505674	1	94040117 - 94040118	236103	237677	rs886044736	NC_000001.11:94040117:TGCA:TGCATGCA
NM_000350.3(ABCA4):c.3523-1G>A	ABCA4		Stargardt disease 1	Likely pathogenic(Last reviewed: Jan 30, 2021)	criteria provided, single submitter	VCV001048143	1	94505684	1	94040128	1048143	1036067		NC_000001.11:94040127:C:T
NM_000350.3(ABCA4):c.3482G>A (p.Arg1161His)	ABCA4	R1161H	Stargardt disease 1|not provided|Autosomal recessive retinitis pigmentosa|Cone-rod degeneration	Likely pathogenic(Last reviewed: Jun 1, 2018)	criteria provided, multiple submitters, no conflicts	VCV000236102	1	94506805	1	94041249	236102	237678	rs768278935	NC_000001.11:94041248:C:T
NM_000350.3(ABCA4):c.3481C>T (p.Arg1161Cys)	ABCA4	R1161C	not provided	Uncertain significance(Last reviewed: Mar 17, 2020)	criteria provided, multiple submitters, no conflicts	VCV000452706	1	94506806	1	94041250	452706	442897	rs553776104	NC_000001.11:94041249:G:A
NM_000350.3(ABCA4):c.3449_3451del (p.Cys1150del)	ABCA4	C1150del	Stargardt disease	Pathogenic(Last reviewed: Jun 23, 2019)	no assertion criteria provided	VCV000812205	1	94506836 - 94506838	1	94041280 - 94041282	812205	800459	rs1570370826	NC_000001.11:94041279:AGCAG:AG
NM_000350.3(ABCA4):c.3449G>A (p.Cys1150Tyr)	ABCA4	C1150Y	Retinal dystrophy|not provided	Uncertain significance(Last reviewed: Oct 9, 2020)	criteria provided, multiple submitters, no conflicts	VCV000839622	1	94506838	1	94041282	839622	824471		NC_000001.11:94041281:C:T
NM_000350.3(ABCA4):c.3420C>G (p.Cys1140Trp)	ABCA4	C1140W	not provided	Pathogenic(Last reviewed: Oct 6, 2020)	criteria provided, single submitter	VCV001073207	1	94506867	1	94041311	1073207	1058854		NC_000001.11:94041310:G:C
NM_000350.3(ABCA4):c.3415T>G (p.Tyr1139Asp)	ABCA4	Y1139D	Stargardt disease 1	Uncertain significance(Last reviewed: May 19, 2021)	criteria provided, single submitter	VCV001172701	1	94506872	1	94041316	1172701	1161886		NC_000001.11:94041315:A:C
NM_000350.3(ABCA4):c.3409A>G (p.Arg1137Gly)	ABCA4	R1137G	not provided	Uncertain significance(Last reviewed: Jan 23, 2020)	criteria provided, single submitter	VCV001005368	1	94506878	1	94041322	1005368	987783		NC_000001.11:94041321:T:C
NM_000350.3(ABCA4):c.3407G>A (p.Gly1136Glu)	ABCA4	G1136E	Retinal dystrophy|not provided	Pathogenic/Likely pathogenic(Last reviewed: Jun 20, 2020)	criteria provided, multiple submitters, no conflicts	VCV000866879	1	94506880	1	94041324	866879	856082		NC_000001.11:94041323:C:T
NM_000350.3(ABCA4):c.3403C>T (p.Gln1135Ter)	ABCA4	Q1135*	not provided	Pathogenic(Last reviewed: Mar 24, 2020)	criteria provided, multiple submitters, no conflicts	VCV000372291	1	94506884	1	94041328	372291	359371	rs1057517701	NC_000001.11:94041327:G:A
NM_000350.3(ABCA4):c.3389T>C (p.Ile1130Thr)	ABCA4	I1130T	not provided	Likely pathogenic(Last reviewed: May 27, 2014)	criteria provided, single submitter	VCV000417988	1	94506898	1	94041342	417988	405258	rs1064793010	NC_000001.11:94041341:A:G
NM_000350.3(ABCA4):c.3386G>T (p.Arg1129Leu)	ABCA4	R1129L	Retinal dystrophy|not provided|Stargardt disease 1|Stargardt disease 1|Cone-rod dystrophy 3|Age-related macular degeneration 2|Retinitis pigmentosa 19|Age-related macular degeneration 2	Pathogenic/Likely pathogenic(Last reviewed: Aug 7, 2020)	criteria provided, multiple submitters, no conflicts	VCV000099224	1	94506901	1	94041345	99224	105113	rs1801269	NC_000001.11:94041344:C:A
NM_000350.3(ABCA4):c.3385C>G (p.Arg1129Gly)	ABCA4	R1129G	Stargardt disease 1	Likely pathogenic(Last reviewed: May 28, 2019)	criteria provided, single submitter	VCV000801515	1	94506902	1	94041346	801515	790014	rs779426136	NC_000001.11:94041345:G:C
NM_000350.3(ABCA4):c.3385C>T (p.Arg1129Cys)	ABCA4	R1129C	not provided|ABCA4-Related Disorders	Conflicting interpretations of pathogenicity(Last reviewed: Oct 1, 2020)	criteria provided, conflicting interpretations	VCV000298251	1	94506902	1	94041346	298251	281365	rs779426136	NC_000001.11:94041345:G:A
NM_000350.3(ABCA4):c.3380G>A (p.Gly1127Glu)	ABCA4	G1127E	Stargardt disease	Likely pathogenic(Last reviewed: Apr 1, 2018)	no assertion criteria provided	VCV000635981	1	94506907	1	94041351	635981	623821	rs1570370929	NC_000001.11:94041350:C:T
NM_000350.3(ABCA4):c.3377T>C (p.Leu1126Pro)	ABCA4	L1126P	Stargardt disease 1	Likely pathogenic(Last reviewed: Jan 1, 2016)	criteria provided, single submitter	VCV000236101	1	94506910	1	94041354	236101	237679	rs1047376	NC_000001.11:94041353:A:G
NM_000350.3(ABCA4):c.3364G>A (p.Glu1122Lys)	ABCA4	E1122K	Retinitis pigmentosa|Retinal dystrophy|not provided|Stargardt disease 1	Pathogenic(Last reviewed: Oct 23, 2020)	criteria provided, multiple submitters, no conflicts	VCV000030218	1	94506923	1	94041367	30218	39174	rs61751399	NC_000001.11:94041366:C:T
NM_000350.3(ABCA4):c.3352C>G (p.His1118Asp)	ABCA4	H1118D	not provided	Likely pathogenic(Last reviewed: Jun 23, 2020)	criteria provided, single submitter	VCV001066460	1	94506935	1	94041379	1066460	1054892		NC_000001.11:94041378:G:C
NM_000350.3(ABCA4):c.3352C>T (p.His1118Tyr)	ABCA4	H1118Y	not provided	Conflicting interpretations of pathogenicity(Last reviewed: May 11, 2021)	criteria provided, conflicting interpretations	VCV000961495	1	94506935	1	94041379	961495	942127		NC_000001.11:94041378:G:A
NM_000350.3(ABCA4):c.3344T>C (p.Met1115Thr)	ABCA4	M1115T	not provided	Uncertain significance(Last reviewed: Sep 3, 2020)	criteria provided, single submitter	VCV001052465	1	94506943	1	94041387	1052465	1040358		NC_000001.11:94041386:A:G
NM_000350.3(ABCA4):c.3335C>A (p.Thr1112Asn)	ABCA4	T1112N	not provided	Pathogenic(Last reviewed: Jul 30, 2020)	criteria provided, single submitter	VCV000099222	1	94506952	1	94041396	99222	105111	rs61750122	NC_000001.11:94041395:G:T
NM_000350.3(ABCA4):c.3328+1G>A	ABCA4		not provided	Likely pathogenic(Last reviewed: Oct 8, 2020)	criteria provided, single submitter	VCV001066461	1	94508316	1	94042760	1066461	1054893		NC_000001.11:94042759:C:T
NM_000350.3(ABCA4):c.3323del (p.Arg1108fs)	ABCA4	R1108fs	Stargardt disease 1	Likely pathogenic(Last reviewed: Jan 30, 2021)	criteria provided, single submitter	VCV001048162	1	94508322	1	94042766	1048162	1036068		NC_000001.11:94042765:C:
NM_000350.3(ABCA4):c.3323G>T (p.Arg1108Leu)	ABCA4	R1108L	not provided|Stargardt disease 1	Likely pathogenic(Last reviewed: Apr 18, 2020)	criteria provided, multiple submitters, no conflicts	VCV000099220	1	94508322	1	94042766	99220	105109	rs61750121	NC_000001.11:94042765:C:A
NM_000350.3(ABCA4):c.3323G>A (p.Arg1108His)	ABCA4	R1108H	not provided|Retinal dystrophy	Pathogenic(Last reviewed: Oct 1, 2020)	criteria provided, multiple submitters, no conflicts	VCV000099219	1	94508322	1	94042766	99219	105108	rs61750121	NC_000001.11:94042765:C:T
NM_000350.3(ABCA4):c.[3322C>T;6320G>A]	ABCA4	R1108C, R2107H	Stargardt disease 1	Likely pathogenic(Last reviewed: Jan 30, 2021)	criteria provided, single submitter	VCV001048126	1|1	94508323	1|1	94042767	1048126	98774|105337	rs61750120|rs62642564	NC_000001.11:94042766:G:A|NC_000001.11:94001067:C:T
NM_000350.3(ABCA4):c.3322C>T (p.Arg1108Cys)	ABCA4	R1108C	Stargardt disease|not provided|Age-related macular degeneration 2|Retinal dystrophy|Stargardt disease 1	Pathogenic/Likely pathogenic(Last reviewed: Oct 9, 2020)	criteria provided, multiple submitters, no conflicts	VCV000092867	1	94508323	1	94042767	92867	98774	rs61750120	NC_000001.11:94042766:G:A
NM_000350.3(ABCA4):c.3299T>C (p.Ile1100Thr)	ABCA4	I1100T	not provided	Uncertain significance(Last reviewed: Sep 27, 2020)	criteria provided, single submitter	VCV001019412	1	94508346	1	94042790	1019412	1003052		NC_000001.11:94042789:A:G
NM_000350.3(ABCA4):c.3292C>T (p.Arg1098Cys)	ABCA4	R1098C	Retinal dystrophy|not provided|Age-related macular degeneration 2|Stargardt disease 1	Pathogenic/Likely pathogenic(Last reviewed: Jul 1, 2020)	criteria provided, multiple submitters, no conflicts	VCV000236100	1	94508353	1	94042797	236100	237680	rs756840095	NC_000001.11:94042796:G:A
NM_000350.3(ABCA4):c.3285C>T (p.Tyr1095=)	ABCA4		not provided|not specified|Retinitis Pigmentosa, Recessive|ABCA4-Related Disorders|Stargardt Disease, Recessive|Cone-Rod Dystrophy, Recessive|Retinal dystrophy|Macular degeneration	Conflicting interpretations of pathogenicity(Last reviewed: Nov 14, 2020)	criteria provided, conflicting interpretations	VCV000136239	1	94508360	1	94042804	136239	139942	rs570745701	NC_000001.11:94042803:G:A
NM_000350.3(ABCA4):c.3272G>A (p.Gly1091Glu)	ABCA4	G1091E	not provided|Age-related macular degeneration 2|Stargardt disease 1	Conflicting interpretations of pathogenicity(Last reviewed: Jul 1, 2020)	criteria provided, conflicting interpretations	VCV000099213	1	94508373	1	94042817	99213	105102	rs61752417	NC_000001.11:94042816:C:T
NM_000350.3(ABCA4):c.3261A>C (p.Glu1087Asp)	ABCA4	E1087D	not provided|Retinal dystrophy|Stargardt disease 1	Pathogenic/Likely pathogenic(Last reviewed: Jul 30, 2020)	criteria provided, multiple submitters, no conflicts	VCV000099212	1	94508384	1	94042828	99212	105101	rs61752416	NC_000001.11:94042827:T:G
NM_000350.3(ABCA4):c.3260A>G (p.Glu1087Gly)	ABCA4	E1087G	not provided	Likely pathogenic(Last reviewed: Oct 6, 2020)	criteria provided, single submitter	VCV001068257	1	94508385	1	94042829	1068257	1054894		NC_000001.11:94042828:T:C
NM_000350.3(ABCA4):c.3259G>A (p.Glu1087Lys)	ABCA4	E1087K	Retinal dystrophy|Age-related macular degeneration 2|not provided	Pathogenic(Last reviewed: Oct 8, 2020)	criteria provided, multiple submitters, no conflicts	VCV000099211	1	94508386	1	94042830	99211	105100	rs61751398	NC_000001.11:94042829:C:T
NM_000350.3(ABCA4):c.3248T>A (p.Val1083Glu)	ABCA4	V1083E	not provided	Uncertain significance(Last reviewed: Feb 8, 2020)	criteria provided, single submitter	VCV001045711	1	94508397	1	94042841	1045711	1023539		NC_000001.11:94042840:A:T
NM_000350.3(ABCA4):c.3210_3211dup (p.Ser1071fs)	ABCA4	S1071fs	not provided|Stargardt disease 1|Bietti crystalline corneoretinal dystrophy|Retinal dystrophy	Pathogenic/Likely pathogenic(Last reviewed: Jan 30, 2021)	criteria provided, multiple submitters, no conflicts	VCV000372290	1	94508433 - 94508434	1	94042877 - 94042878	372290	359278	rs387906385	NC_000001.11:94042877:ACA:ACACA
NM_000350.2(ABCA4):c.3210_3211insGT (p.Ser1071Valfs)	ABCA4	S1071fs	not provided|not specified|Stargardt disease 1	Pathogenic(Last reviewed: Oct 2, 2018)	criteria provided, single submitter	VCV000007887	1	94508434 - 94508435	1	94042878 - 94042879	7887	22926	rs61750064	NC_000001.11:94042878::AC
NM_000350.3(ABCA4):c.3206A>G (p.Lys1069Arg)	ABCA4	K1069R	Cone-Rod Dystrophy, Recessive|Retinitis Pigmentosa, Recessive|ABCA4-Related Disorders|Stargardt Disease, Recessive|Macular degeneration	Uncertain significance(Last reviewed: Jan 12, 2018)	criteria provided, single submitter	VCV000298252	1	94508439	1	94042883	298252	281367	rs775661924	NC_000001.11:94042882:T:C
NM_000350.3(ABCA4):c.3179A>C (p.Gln1060Pro)	ABCA4	Q1060P	Stargardt disease 1	Likely pathogenic(Last reviewed: Jan 30, 2021)	criteria provided, single submitter	VCV001048120	1	94508903	1	94043347	1048120	1036069		NC_000001.11:94043346:T:G
NM_000350.2(ABCA4):c.[1622T>C;3113C>T]	ABCA4	A1038V, L541P	Cone-rod dystrophy 3|Stargardt disease 1	Likely pathogenic(Last reviewed: Jan 30, 2021)	criteria provided, single submitter	VCV000007901	1|1	94508969	1|1	94043413	7901	22933|22940	rs61751374|rs61751392	NC_000001.11:94043412:G:A|NC_000001.11:94063249:A:G
NM_000350.3(ABCA4):c.3113C>T (p.Ala1038Val)	ABCA4	A1038V	not specified|Age-related macular degeneration 2|Retinal dystrophy|Macular dystrophy|Stargardt disease 1|Retinitis pigmentosa 19|Stargardt disease 1|Age-related macular degeneration 2|Cone-rod dystrophy 3|Retinitis pigmentosa|Cone-rod dystrophy 3|not provided|ABCA4-Related Disorders|Stargardt disease	Pathogenic/Likely pathogenic(Last reviewed: Apr 8, 2021)	criteria provided, multiple submitters, no conflicts	VCV000007894	1	94508969	1	94043413	7894	22933	rs61751374	NC_000001.11:94043412:G:A
NM_000350.3(ABCA4):c.3106G>A (p.Glu1036Lys)	ABCA4	E1036K	not provided|Stargardt disease 1	Pathogenic(Last reviewed: Jan 1, 1998)	no assertion criteria provided	VCV000007886	1	94508976	1	94043420	7886	22925	rs61750061	NC_000001.11:94043419:C:T
NM_000350.3(ABCA4):c.3093del (p.Gly1032fs)	ABCA4	G1032fs	not provided|Cone-rod dystrophy 3|Stargardt disease 1	Pathogenic(Last reviewed: Jun 17, 2021)	criteria provided, multiple submitters, no conflicts	VCV000236099	1	94508989	1	94043433	236099	237682	rs886044735	NC_000001.11:94043432:TTT:TT
NM_000350.3(ABCA4):c.3085C>T (p.Gln1029Ter)	ABCA4	Q1029*	not provided|Stargardt disease 1	Pathogenic(Last reviewed: Apr 9, 2018)	criteria provided, multiple submitters, no conflicts	VCV000099197	1	94508997	1	94043441	99197	105086	rs61751397	NC_000001.11:94043440:G:A
NM_000350.3(ABCA4):c.3083C>T (p.Ala1028Val)	ABCA4	A1028V	Stargardt disease 1|not provided	Uncertain significance(Last reviewed: Jan 30, 2020)	criteria provided, single submitter	VCV000007881	1	94508999	1	94043443	7881	22920	rs121909204	NC_000001.11:94043442:G:A
NM_000350.3(ABCA4):c.3081T>G (p.Tyr1027Ter)	ABCA4	Y1027*	Stargardt disease 1	Pathogenic(Last reviewed: Jan 1, 2015)	no assertion criteria provided	VCV000438092	1	94509001	1	94043445	438092	431626	rs1553190664	NC_000001.11:94043444:A:C
NM_000350.3(ABCA4):c.3064G>A (p.Glu1022Lys)	ABCA4	E1022K	not provided|Stargardt disease 1	Pathogenic/Likely pathogenic(Last reviewed: Nov 29, 2019)	criteria provided, multiple submitters, no conflicts	VCV000099196	1	94509018	1	94043462	99196	105085	rs61749459	NC_000001.11:94043461:C:T
NM_000350.3(ABCA4):c.3063T>G (p.Ala1021=)	ABCA4		Retinitis Pigmentosa, Recessive|Cone-Rod Dystrophy, Recessive|ABCA4-Related Disorders|Stargardt Disease, Recessive|Macular degeneration	Uncertain significance(Last reviewed: Jan 13, 2018)	criteria provided, single submitter	VCV000298253	1	94509019	1	94043463	298253	283286	rs886046565	NC_000001.11:94043462:A:C
NM_000350.3(ABCA4):c.3056C>T (p.Thr1019Met)	ABCA4	T1019M	Retinal dystrophy|not provided|Stargardt disease	Pathogenic(Last reviewed: Nov 1, 2020)	criteria provided, multiple submitters, no conflicts	VCV000289310	1	94509026	1	94043470	289310	273547	rs201855602	NC_000001.11:94043469:G:A
NM_000350.3(ABCA4):c.3051-14T>A	ABCA4		Cone-Rod Dystrophy, Recessive|Retinitis Pigmentosa, Recessive|not provided|ABCA4-Related Disorders|Stargardt Disease, Recessive|Macular degeneration	Benign/Likely benign(Last reviewed: Nov 17, 2020)	criteria provided, multiple submitters, no conflicts	VCV000099193	1	94509045	1	94043489	99193	105082	rs17110922	NC_000001.11:94043488:A:T
NM_000350.3(ABCA4):c.3050+5G>A	ABCA4		Retinal dystrophy|Stargardt disease|not provided	Pathogenic(Last reviewed: Jun 23, 2020)	criteria provided, multiple submitters, no conflicts	VCV000099192	1	94510164	1	94044608	99192	105081	rs61751262	NC_000001.11:94044607:C:T
NM_000350.3(ABCA4):c.3041T>G (p.Leu1014Arg)	ABCA4	L1014R	not provided	Likely pathogenic(Last reviewed: Feb 4, 2016)	criteria provided, single submitter	VCV000099191	1	94510178	1	94044622	99191	105080	rs61749456	NC_000001.11:94044621:A:C
NM_000350.3(ABCA4):c.3016G>C (p.Gly1006Arg)	ABCA4	G1006R	not provided|Stargardt disease 1	Conflicting interpretations of pathogenicity(Last reviewed: Apr 8, 2021)	criteria provided, conflicting interpretations	VCV000998702	1	94510203	1	94044647	998702	987788		NC_000001.11:94044646:C:G
NM_000350.3(ABCA4):c.3004C>T (p.Arg1002Trp)	ABCA4	R1002W	not provided	Pathogenic(Last reviewed: Oct 1, 2020)	criteria provided, single submitter	VCV001075396	1	94510215	1	94044659	1075396	1058857		NC_000001.11:94044658:G:A
NM_000350.3(ABCA4):c.2966T>C (p.Val989Ala)	ABCA4	V989A	Retinal dystrophy|Stargardt disease 1|not provided	Conflicting interpretations of pathogenicity(Last reviewed: Oct 21, 2020)	criteria provided, conflicting interpretations	VCV000099180	1	94510253	1	94044697	99180	105069	rs61749454	NC_000001.11:94044696:A:G
NM_000350.3(ABCA4):c.2964C>T (p.Leu988=)	ABCA4		Cone-Rod Dystrophy, Recessive|Retinitis Pigmentosa, Recessive|not provided|not specified|ABCA4-Related Disorders|Stargardt Disease, Recessive|Macular degeneration	Benign/Likely benign(Last reviewed: Nov 16, 2020)	criteria provided, multiple submitters, no conflicts	VCV000099179	1	94510255	1	94044699	99179	105068	rs61754034	NC_000001.11:94044698:G:A
NM_000350.3(ABCA4):c.2947A>G (p.Thr983Ala)	ABCA4	T983A	not provided|Stargardt disease 1	Pathogenic/Likely pathogenic(Last reviewed: Jan 30, 2021)	criteria provided, multiple submitters, no conflicts	VCV000838547	1	94510272	1	94044716	838547	824477		NC_000001.11:94044715:T:C
NM_000350.3(ABCA4):c.2940G>C (p.Leu980Phe)	ABCA4	L980F	Stargardt disease 1	Uncertain significance(Last reviewed: Jan 1, 2016)	criteria provided, single submitter	VCV000236098	1	94510279	1	94044723	236098	237683	rs886044734	NC_000001.11:94044722:C:G
NM_000350.3(ABCA4):c.2932G>A (p.Gly978Ser)	ABCA4	G978S	Stargardt disease 1	Likely pathogenic(Last reviewed: Jan 30, 2021)	criteria provided, single submitter	VCV001048167	1	94510287	1	94044731	1048167	1036070		NC_000001.11:94044730:C:T
NM_000350.3(ABCA4):c.2919-10T>C	ABCA4		Stargardt disease 1|ABCA4-Related Disorders	Uncertain significance(Last reviewed: Jan 13, 2018)	criteria provided, multiple submitters, no conflicts	VCV000236097	1	94510310	1	94044754	236097	237684	rs886044733	NC_000001.11:94044753:A:G
NM_000350.3(ABCA4):c.2918+1060G>T	ABCA4		Stargardt disease 1	Likely benign(Last reviewed: Jan 1, 2015)	no assertion criteria provided	VCV000438216	1	94511415	1	94045859	438216	431627	rs763003887	NC_000001.11:94045858:C:A
NM_000350.3(ABCA4):c.2915C>A (p.Thr972Asn)	ABCA4	T972N	Retinitis pigmentosa|Retinal dystrophy|not provided	Pathogenic/Likely pathogenic(Last reviewed: Aug 21, 2020)	criteria provided, multiple submitters, no conflicts	VCV000099174	1	94512478	1	94046922	99174	105063	rs61749451	NC_000001.11:94046921:G:T
NM_000350.3(ABCA4):c.2912C>A (p.Thr971Asn)	ABCA4	T971N	not specified|not provided	Likely pathogenic(Last reviewed: Jul 9, 2018)	criteria provided, single submitter	VCV000099173	1	94512481	1	94046925	99173	105062	rs61749450	NC_000001.11:94046924:G:T
NM_000350.3(ABCA4):c.2909C>T (p.Thr970Ile)	ABCA4	T970I	not provided	Uncertain significance(Last reviewed: Jan 22, 2020)	criteria provided, single submitter	VCV001042099	1	94512484	1	94046928	1042099	1023542		NC_000001.11:94046927:G:A
NM_000350.3(ABCA4):c.2900C>T (p.Ala967Val)	ABCA4	A967V	not provided	Uncertain significance(Last reviewed: Sep 9, 2020)	criteria provided, single submitter	VCV000957296	1	94512493	1	94046937	957296	942129		NC_000001.11:94046936:G:A
NM_000350.3(ABCA4):c.2897G>A (p.Gly966Glu)	ABCA4	G966E	not provided	Uncertain significance(Last reviewed: Mar 27, 2020)	criteria provided, single submitter	VCV001051959	1	94512496	1	94046940	1051959	1040360		NC_000001.11:94046939:C:T
NM_000350.3(ABCA4):c.2895T>G (p.Asn965Lys)	ABCA4	N965K	Retinal dystrophy|Stargardt disease	Likely pathogenic(Last reviewed: Jan 24, 2019)	criteria provided, single submitter	VCV000636146	1	94512498	1	94046942	636146	623956	rs1570377861	NC_000001.11:94046941:A:C
NM_000350.3(ABCA4):c.2894A>G (p.Asn965Ser)	ABCA4	N965S	Retinitis pigmentosa|Macular dystrophy|Stargardt disease 1|Retinal dystrophy|Stargardt disease|not provided|Cone-rod dystrophy	Pathogenic(Last reviewed: Aug 4, 2020)	criteria provided, multiple submitters, no conflicts	VCV000236096	1	94512499	1	94046943	236096	237685	rs201471607	NC_000001.11:94046942:T:C
NM_000350.3(ABCA4):c.2888del (p.Gly963fs)	ABCA4	G963fs	Stargardt disease 1|Cone-rod dystrophy 3|not provided	Pathogenic(Last reviewed: May 28, 2019)	criteria provided, single submitter	VCV000007905	1	94512505	1	94046949	7905	22944	rs61752410	NC_000001.11:94046948:CCC:CC
NM_000350.3(ABCA4):c.2877C>T (p.Thr959=)	ABCA4		Macular degeneration|ABCA4-Related Disorders|Stargardt Disease, Recessive|Cone-Rod Dystrophy, Recessive|Retinitis Pigmentosa, Recessive|Stargardt disease 1|not provided	Conflicting interpretations of pathogenicity(Last reviewed: Nov 18, 2020)	criteria provided, conflicting interpretations	VCV000099169	1	94512516	1	94046960	99169	105058	rs61754033	NC_000001.11:94046959:G:A
[truncated: 272 more rows]

## Sheet: 8. ClinVar-pathogenic
S8. The ABCA4-Stargardt variants filtered further for 'pathogenic' and 'likely pathogenic'
[truncated: 333 more rows]
